# Supplementary material for: (1R,2R)-N,N′-Bis[1-(2-pyrid­yl)ethyl­idene]cyclo­hexane-1,2-diamine
Source: Acta Crystallogr Sect E Struct Rep Online. 2010 Apr 17;66(Pt 5):o1095. doi: 10.1107/S1600536810013607 (PMC2979034; doi:10.1107/S1600536810013607)
Supplement: Supplementary file 2 [file e-66-o1095-Isup2.hkl]

# 
# h,k,l, Fc-squared, Fo-squared, sigma(Fo-squared) and status flag 
# 
data_I
_shelx_title ' SELGA1146_0m in C2/c' 
_shelx_refln_list_code          4 
_shelx_F_calc_maximum      246.54 
_exptl_crystal_F_000       688.00 
_reflns_d_resolution_high  0.7697 
 
loop_ 
 _symmetry_equiv_pos_as_xyz 
 'x, y, z' 
 '-x, y, -z+1/2' 
 'x+1/2, y+1/2, z' 
 '-x+1/2, y+1/2, -z+1/2' 
 '-x, -y, -z' 
 'x, -y, z-1/2' 
 '-x+1/2, -y+1/2, -z' 
 'x+1/2, -y+1/2, z-1/2' 
 
_cell_length_a    18.0605 
_cell_length_b     8.9371 
_cell_length_c    11.1076 
_cell_angle_alpha  90.000 
_cell_angle_beta   97.970 
_cell_angle_gamma  90.000 
 
_shelx_F_squared_multiplier     1.000 
 
loop_ 
 _refln_index_h 
 _refln_index_k 
 _refln_index_l 
 _refln_F_squared_calc 
 _refln_F_squared_meas 
 _refln_F_squared_sigma 
 _refln_observed_status 
   2   0   0       44.52       40.33      1.48 o 
   4   0   0    10939.63    10789.34    110.36 o 
   6   0   0     4338.95     4132.75     42.13 o 
   8   0   0       94.60       83.10      4.80 o 
  10   0   0      241.98      218.18      5.27 o 
  12   0   0      600.90      717.35     12.29 o 
  14   0   0        0.92        2.10      1.52 o 
  16   0   0     1435.73     1311.14     38.85 o 
  18   0   0      271.95      236.76     12.34 o 
  20   0   0       21.19       15.08      5.03 o 
  22   0   0       16.60       13.25      5.48 o 
   1   1   0     1434.67     1492.85     14.84 o 
   3   1   0    11579.33    11632.28     89.95 o 
   5   1   0    23851.48    23966.56    157.30 o 
   7   1   0        3.43        1.25      0.43 o 
   9   1   0       49.38       60.86      2.02 o 
  11   1   0     1665.82     1695.69     15.19 o 
  13   1   0       97.82      108.38      3.04 o 
  15   1   0       32.22       23.47      1.91 o 
  17   1   0        1.24       -0.49      1.54 o 
  19   1   0       53.04       48.00      4.85 o 
  21   1   0        6.68        2.63      2.73 o 
  23   1   0        0.03        1.83      3.23 o 
   0   2   0        1.12        1.76      0.66 o 
   2   2   0     3055.45     3061.10     32.50 o 
   4   2   0    18444.94    18290.26    157.96 o 
   6   2   0      391.41      414.11      4.12 o 
   8   2   0     1677.49     1779.57     12.01 o 
  10   2   0       67.88       42.97      1.41 o 
  12   2   0        4.11        5.87      0.83 o 
  14   2   0       78.34       80.04      2.64 o 
  16   2   0      447.19      443.61      7.43 o 
  18   2   0      383.28      391.57      8.68 o 
  20   2   0      189.35      193.52      6.50 o 
  22   2   0        4.28        3.89      3.23 o 
   1   3   0      167.74      161.03      1.87 o 
   3   3   0      791.53      683.90      8.52 o 
   5   3   0     1116.44     1263.30     12.61 o 
   7   3   0      929.44     1098.84     10.40 o 
   9   3   0     3820.71     3934.88     25.04 o 
  11   3   0        9.72        8.94      0.90 o 
  13   3   0      231.16      207.21      4.40 o 
  15   3   0      802.99      792.06      9.50 o 
  17   3   0      248.73      233.68      5.48 o 
  19   3   0     1000.73      972.15     13.37 o 
  21   3   0      128.99      130.92      7.47 o 
   0   4   0       35.29       24.13      1.35 o 
   2   4   0     1233.11     1411.19     11.11 o 
   4   4   0       87.70      131.61      2.91 o 
   6   4   0     1959.87     2007.41     19.40 o 
   8   4   0      143.27      168.09      3.17 o 
  10   4   0       77.82       87.48      2.23 o 
  12   4   0      493.53      430.36      6.13 o 
  14   4   0     4327.04     4302.45     35.87 o 
  16   4   0       81.76       89.97      3.14 o 
  18   4   0       57.75       62.69      3.72 o 
  20   4   0      304.21      286.36     16.68 o 
   1   5   0        1.42        0.05      0.48 o 
   3   5   0       62.03       59.40      2.22 o 
   5   5   0      410.63      460.26      6.57 o 
   7   5   0       25.50       25.42      2.11 o 
   9   5   0      606.62      553.19      6.84 o 
  11   5   0     2481.16     2401.73     19.62 o 
  13   5   0       70.44       66.68      3.34 o 
  15   5   0      167.96      169.91      4.81 o 
  17   5   0        1.11        1.12      1.62 o 
  19   5   0        3.14        2.73      2.37 o 
   0   6   0       93.23      125.41      4.46 o 
   2   6   0      885.77      897.61      8.25 o 
   4   6   0       79.15       76.72      1.97 o 
   6   6   0      376.99      404.28      5.75 o 
   8   6   0      177.64      143.73      3.50 o 
  10   6   0     2239.53     2165.98     22.48 o 
  12   6   0      925.39      893.17     12.03 o 
  14   6   0       82.25       80.53      3.93 o 
  16   6   0       68.02       71.66      3.83 o 
  18   6   0      330.91      330.54      7.44 o 
   1   7   0      372.36      348.31      5.06 o 
   3   7   0     1250.02     1236.73     12.43 o 
   5   7   0     1719.98     1857.02     17.40 o 
   7   7   0     4015.57     3662.22     32.43 o 
   9   7   0       77.45       46.93      2.64 o 
  11   7   0       15.82       19.05      2.16 o 
  13   7   0      117.25      110.83      3.78 o 
  15   7   0        0.04        0.20      1.57 o 
  17   7   0      617.01      637.98     10.91 o 
   0   8   0       39.89       42.96      5.48 o 
   2   8   0      259.22      267.61      6.77 o 
   4   8   0      363.81      363.33      8.39 o 
   6   8   0       34.65       38.68      2.40 o 
   8   8   0       83.61       91.53      3.25 o 
  10   8   0      166.60      170.57      4.97 o 
  12   8   0      223.91      214.52      5.87 o 
  14   8   0       11.56       10.62      1.99 o 
  16   8   0       29.05       31.65      3.44 o 
   1   9   0      503.72      509.92     15.31 o 
   3   9   0      315.90      298.10     12.34 o 
   5   9   0       30.37       30.48      4.17 o 
   7   9   0       24.55       18.60      2.72 o 
   9   9   0      146.97      133.67      5.36 o 
  11   9   0      136.34      146.23      5.87 o 
  13   9   0       15.13       17.32      2.63 o 
   0  10   0      302.21      289.78     14.17 o 
   2  10   0      144.19      124.80      6.79 o 
   4  10   0       29.20       29.92      7.77 o 
   6  10   0      237.51      223.04      9.05 o 
   8  10   0       44.03       40.18      3.86 o 
  10  10   0      157.63      159.52      9.26 o 
   1  11   0        0.12        3.93      2.73 o 
   3  11   0       57.05       70.80      6.30 o 
   5  11   0      473.67      514.82     14.70 o 
   7  11   0      253.87      261.24     10.34 o 
 -23   1   1      164.33      169.54     12.80 o 
 -21   1   1      484.70      461.19     13.41 o 
 -19   1   1       60.96       49.10      5.00 o 
 -17   1   1       30.35       26.96      3.71 o 
 -15   1   1      165.19      158.15      4.64 o 
 -13   1   1       54.44       44.63      2.31 o 
 -11   1   1      275.55      320.15      5.60 o 
  -9   1   1       19.22       12.20      1.51 o 
  -7   1   1      208.02      202.70      4.12 o 
  -5   1   1       63.37       72.62      1.57 o 
  -3   1   1    23378.53    22806.54    159.27 o 
  -1   1   1      668.66      716.36      8.37 o 
   1   1   1        0.61        0.25      0.21 o 
   3   1   1    19648.49    19476.60    148.22 o 
   5   1   1      340.75      356.59      9.57 o 
   7   1   1     3904.53     4297.48     33.90 o 
   9   1   1     3597.70     3812.60     30.88 o 
  11   1   1      242.53      329.79      4.73 o 
  13   1   1      111.79      129.86      3.04 o 
  15   1   1      784.92      778.66     13.67 o 
  17   1   1      218.47      192.10      5.71 o 
  19   1   1      115.56      109.59     14.63 o 
  21   1   1       35.81       43.20      5.17 o 
 -22   2   1      135.35      145.64      6.13 o 
 -20   2   1      132.55      120.66      5.31 o 
 -18   2   1       55.93       61.93      4.13 o 
 -16   2   1      657.14      662.75      9.57 o 
 -14   2   1        5.27       11.08      2.07 o 
 -12   2   1      263.51      257.41      3.66 o 
 -10   2   1      453.13      492.15      4.74 o 
  -8   2   1      812.38      868.75      6.92 o 
  -6   2   1    12565.01    12956.73     93.02 o 
  -4   2   1       29.13       36.67      1.85 o 
  -2   2   1    20888.04    20380.94    175.37 o 
   0   2   1      621.51      669.57      8.23 o 
   2   2   1       49.46       26.89      2.89 o 
   4   2   1      712.64      770.30      7.87 o 
   6   2   1        1.79       -0.74      0.74 o 
   8   2   1      102.91       99.29      1.93 o 
  10   2   1        5.36        8.00      0.88 o 
  12   2   1       12.60       20.33      1.35 o 
  14   2   1      501.65      498.06      8.39 o 
  16   2   1       49.60       59.52      3.09 o 
  18   2   1      235.12      220.86      5.49 o 
  20   2   1      232.33      230.97      9.21 o 
  22   2   1       40.93       45.83      5.65 o 
 -21   3   1      153.12      167.96     10.61 o 
 -19   3   1       38.36       42.94      3.80 o 
 -17   3   1      515.61      492.36      8.28 o 
 -15   3   1       13.80       17.13      2.03 o 
 -13   3   1      650.67      600.89      6.98 o 
 -11   3   1     5917.08     5848.50     42.77 o 
  -9   3   1       15.51       11.14      1.02 o 
  -7   3   1    10014.24    10682.34     82.89 o 
  -5   3   1      675.96      810.41      7.84 o 
  -3   3   1     1912.92     2002.09     18.55 o 
  -1   3   1       31.72       32.15      0.91 o 
   1   3   1       17.02       15.09      0.78 o 
   3   3   1     1104.03     1174.86     13.32 o 
   5   3   1     1099.25     1229.06     14.14 o 
   7   3   1      635.69      856.71      8.48 o 
   9   3   1     1031.63     1028.92     10.04 o 
  11   3   1     1408.34     1460.07     11.56 o 
  13   3   1     1805.30     1824.21     14.14 o 
  15   3   1       77.22       79.03      4.41 o 
  17   3   1       24.53       28.08      2.48 o 
  19   3   1       66.95       80.10      4.89 o 
  21   3   1       53.62       66.54      6.14 o 
 -20   4   1       25.61       28.11      4.16 o 
 -18   4   1     1041.34     1033.36     18.54 o 
 -16   4   1      771.77      741.81     11.24 o 
 -14   4   1     2573.45     2470.92     20.60 o 
 -12   4   1      137.69      148.14      3.51 o 
 -10   4   1      230.24      262.21      3.74 o 
  -8   4   1        7.82        6.21      1.54 o 
  -6   4   1       42.86       61.03      1.73 o 
  -4   4   1     5467.76     6426.90     49.67 o 
  -2   4   1      538.00      530.57      5.84 o 
   0   4   1      474.44      499.92      4.37 o 
   2   4   1      157.00      128.83      2.34 o 
   4   4   1      404.98      438.46      5.10 o 
   6   4   1     1045.57     1090.93     11.58 o 
   8   4   1      805.97      826.89      8.76 o 
  10   4   1     1812.94     1708.84     15.74 o 
  12   4   1      986.12      999.49      9.62 o 
  14   4   1      784.40      745.95     17.46 o 
  16   4   1      100.88      111.91      3.44 o 
  18   4   1      682.44      667.55     12.53 o 
  20   4   1       69.97       79.90      6.37 o 
 -21   5   1      118.59      110.28      7.58 o 
 -19   5   1      171.65      168.26      5.41 o 
 -17   5   1        6.94       13.85      3.10 o 
 -15   5   1        8.28        5.07      1.65 o 
 -13   5   1     1052.41     1015.63     13.20 o 
 -11   5   1     1464.02     1408.18     16.12 o 
  -9   5   1       65.49       39.21      2.09 o 
  -7   5   1      260.64      253.83      4.23 o 
  -5   5   1      567.69      506.49      5.28 o 
  -3   5   1       47.44       62.58      2.18 o 
  -1   5   1      869.65      929.47      7.39 o 
   1   5   1     1030.83     1126.63      8.21 o 
   3   5   1      932.46      973.83      9.54 o 
   5   5   1      232.18      171.94      4.17 o 
   7   5   1        1.08        2.39      1.07 o 
   9   5   1      602.06      664.96     10.25 o 
  11   5   1      352.34      375.99      6.20 o 
  13   5   1     2229.29     2252.63     39.85 o 
  15   5   1      131.17      117.10      4.81 o 
  17   5   1      121.58      113.80      5.04 o 
  19   5   1      216.12      217.29      9.11 o 
 -20   6   1        0.29        1.14      1.99 o 
 -18   6   1        0.15        0.36      1.79 o 
 -16   6   1      569.56      573.70      9.79 o 
 -14   6   1        7.17        7.88      1.66 o 
 -12   6   1      279.19      240.77      5.69 o 
 -10   6   1      411.94      391.95      7.01 o 
  -8   6   1     1297.86     1318.90     15.13 o 
  -6   6   1       64.29       68.34      4.02 o 
  -4   6   1        3.26        7.32      1.18 o 
  -2   6   1       19.82       14.92      2.22 o 
   0   6   1     1487.18     1562.66     11.76 o 
   2   6   1      213.74      184.53      3.00 o 
   4   6   1      564.41      569.07      6.84 o 
   6   6   1       38.86       26.92      2.13 o 
   8   6   1     1570.39     1622.66     17.40 o 
  10   6   1      620.12      531.82      6.67 o 
  12   6   1      335.80      334.53      5.85 o 
  14   6   1      238.97      241.32      5.68 o 
  16   6   1      101.82      102.53      5.18 o 
  18   6   1       96.19       88.60     10.74 o 
 -17   7   1       73.22       82.83      5.01 o 
 -15   7   1       95.07      106.60      4.83 o 
 -13   7   1      200.49      190.14      6.00 o 
 -11   7   1        2.74        5.19      1.45 o 
  -9   7   1      119.19      114.27      4.21 o 
  -7   7   1      779.22      722.69     10.75 o 
  -5   7   1      282.14      253.42      7.70 o 
  -3   7   1      152.11      143.80      3.41 o 
  -1   7   1     1553.92     1548.73     15.98 o 
   1   7   1      358.60      381.47      7.06 o 
   3   7   1        0.28        0.73      1.25 o 
   5   7   1      242.50      263.69      5.29 o 
   7   7   1      631.63      634.65      9.18 o 
   9   7   1      320.37      335.06     10.49 o 
  11   7   1       11.50        7.24      1.62 o 
  13   7   1        5.76        5.13      1.61 o 
  15   7   1      138.34      158.64      4.58 o 
  17   7   1      172.25      174.79      6.96 o 
 -16   8   1      511.18      589.48     10.94 o 
 -14   8   1        1.71        5.86      2.52 o 
 -12   8   1      167.68      185.83      5.83 o 
 -10   8   1        6.09        0.90      1.30 o 
  -8   8   1       38.03       25.99      2.18 o 
  -6   8   1      299.58      283.57     10.56 o 
  -4   8   1      245.15      250.56      4.85 o 
  -2   8   1     1401.52     1421.08     19.16 o 
   0   8   1     2900.00     2769.76     40.24 o 
   2   8   1     1269.46     1258.30     21.81 o 
   4   8   1     3425.12     3445.53     46.49 o 
   6   8   1       16.09       11.78      2.11 o 
   8   8   1      107.85      137.27      7.79 o 
  10   8   1      236.11      203.49      5.34 o 
  12   8   1       52.27       59.38      3.29 o 
  14   8   1        1.02        3.60      1.77 o 
  16   8   1       45.61       62.68      5.01 o 
 -13   9   1        4.81        2.08      1.91 o 
 -11   9   1       73.69       78.74      4.08 o 
  -9   9   1      130.28      125.85      5.36 o 
  -7   9   1      370.06      352.46      8.52 o 
  -5   9   1       96.45      100.85      5.26 o 
  -3   9   1       12.31       10.13      2.28 o 
  -1   9   1      818.07      825.05     17.83 o 
   1   9   1      119.88      122.58      6.14 o 
   3   9   1      109.37       99.22      8.46 o 
   5   9   1      247.65      256.52      7.12 o 
   7   9   1      430.34      436.65      9.48 o 
   9   9   1       82.05       81.72      4.22 o 
  11   9   1        0.72        3.80      1.89 o 
  13   9   1        4.83        5.25      2.13 o 
 -10  10   1        4.67        2.70      2.59 o 
  -8  10   1        3.08        0.63      2.08 o 
  -6  10   1      146.56      161.28      6.23 o 
  -4  10   1      495.24      514.89     11.08 o 
  -2  10   1       61.88       62.11      5.65 o 
   0  10   1       67.25       60.61      5.49 o 
   2  10   1      982.40      994.58     26.28 o 
   4  10   1       42.71       44.11      4.85 o 
   6  10   1        8.25       12.11      4.11 o 
   8  10   1      191.07      193.38      6.66 o 
  10  10   1      141.05      165.71      6.07 o 
  -7  11   1      186.13      208.46      7.54 o 
  -5  11   1      121.87      141.40      7.91 o 
  -3  11   1       15.71       10.19      3.20 o 
  -1  11   1       11.42        8.23      3.23 o 
   1  11   1       29.44       31.54      4.52 o 
   3  11   1      201.94      230.76      9.53 o 
   5  11   1        2.40        5.26      2.91 o 
   7  11   1       86.88       97.88     14.85 o 
 -22   0   2     1222.66     1249.15     35.65 o 
 -20   0   2      740.80      739.07     24.22 o 
 -18   0   2     1705.41     1695.70     40.68 o 
 -16   0   2     1276.78     1273.83     31.99 o 
 -14   0   2       81.53      119.03      4.14 o 
 -12   0   2      843.64      946.26     12.31 o 
 -10   0   2        9.81        6.94      2.17 o 
  -8   0   2     1453.88     1616.76     24.22 o 
  -6   0   2      610.15      614.86     14.40 o 
  -4   0   2    11971.94    11301.64    143.01 o 
  -2   0   2     4280.59     4129.49     35.58 o 
   0   0   2    60779.63    43496.70   1232.76 o 
   2   0   2       36.45       69.62      5.03 o 
   4   0   2     1389.20     1487.09     20.29 o 
   6   0   2     9619.68    10124.25    128.84 o 
   8   0   2      689.60      795.71     23.54 o 
  10   0   2       27.69       36.02      2.73 o 
  12   0   2     3123.81     3242.75     43.40 o 
  14   0   2      480.13      568.19     42.11 o 
  16   0   2       72.37       48.59      6.17 o 
  18   0   2      554.76      532.02     19.20 o 
  20   0   2       74.75       72.67      8.68 o 
  22   0   2        0.51        3.20      4.11 o 
 -23   1   2       22.16       14.59      4.03 o 
 -21   1   2        0.14        0.69      2.91 o 
 -19   1   2       15.20       18.28      3.38 o 
 -17   1   2      952.30      952.12     24.00 o 
 -15   1   2       32.89       38.79      2.42 o 
 -13   1   2       72.49       72.97      2.17 o 
 -11   1   2     1244.66     1409.47     11.76 o 
  -9   1   2      809.39      837.97     11.70 o 
  -7   1   2       25.78       31.18      1.14 o 
  -5   1   2     7210.42     7693.99     59.51 o 
  -3   1   2     3549.37     3397.40     21.00 o 
  -1   1   2     8032.24     7729.69     56.80 o 
   1   1   2      202.43      156.27      2.02 o 
   3   1   2        7.08        3.04      0.46 o 
   5   1   2     1306.14     1435.13     11.04 o 
   7   1   2      514.44      527.04      6.60 o 
   9   1   2     2036.72     2263.24     21.87 o 
  11   1   2      303.36      334.34      4.91 o 
  13   1   2      157.82      172.34      3.61 o 
  15   1   2       39.93       35.20      2.19 o 
  17   1   2      117.81      116.13      4.77 o 
  19   1   2      109.82      120.87      7.31 o 
  21   1   2      144.85      164.86      8.40 o 
 -22   2   2        1.51        4.23      3.42 o 
 -20   2   2      797.65      755.65     15.05 o 
 -18   2   2      889.31      904.80     14.81 o 
 -16   2   2       90.11       97.37      3.57 o 
 -14   2   2      191.10      197.62      4.63 o 
 -12   2   2      103.40      117.57      3.47 o 
 -10   2   2      587.23      672.91      8.66 o 
  -8   2   2       91.89      114.08      2.27 o 
  -6   2   2     5988.68     6374.95     44.83 o 
  -4   2   2     9934.85     9942.24     64.05 o 
  -2   2   2      917.75      939.27      8.22 o 
   0   2   2      426.31      412.47      4.73 o 
   2   2   2      298.44      324.58      3.15 o 
   4   2   2     1118.89     1205.42      9.40 o 
   6   2   2      619.33      636.85      6.29 o 
   8   2   2     1223.21     1388.69     11.30 o 
  10   2   2        2.03        2.22      0.81 o 
  12   2   2       17.43       14.36      1.34 o 
  14   2   2       25.64       26.99      1.66 o 
  16   2   2        4.19        1.74      1.34 o 
  18   2   2        0.56        0.45      1.81 o 
  20   2   2        5.66        1.72      2.73 o 
  22   2   2       12.10       17.83      4.20 o 
 -21   3   2       48.55       55.23      6.17 o 
 -19   3   2      535.93      519.81     10.80 o 
 -17   3   2      129.33      128.44      4.49 o 
 -15   3   2      476.31      481.06      6.45 o 
 -13   3   2      803.96      778.13      9.29 o 
 -11   3   2      193.46      199.36      5.08 o 
  -9   3   2     2403.07     2582.42     22.04 o 
  -7   3   2     7544.58     7973.79     61.54 o 
  -5   3   2      512.57      468.54      5.22 o 
  -3   3   2     3883.41     4077.87     35.84 o 
  -1   3   2     2063.27     2124.81     17.31 o 
   1   3   2     1531.22     1633.49     16.97 o 
   3   3   2     3174.69     3776.07     29.32 o 
   5   3   2     1093.35     1195.91      9.74 o 
   7   3   2     2379.55     2525.13     19.10 o 
   9   3   2       59.98       50.85      1.70 o 
  11   3   2        0.19        0.77      0.81 o 
  13   3   2       16.69       16.87      1.94 o 
  15   3   2       20.20       19.77      2.09 o 
  17   3   2      289.37      274.73      7.35 o 
  19   3   2       59.45       60.64      5.14 o 
  21   3   2       27.93       36.20      5.94 o 
 -22   4   2       18.05       20.28      3.95 o 
 -20   4   2      139.82      145.26      7.25 o 
 -18   4   2      128.29      125.04      5.24 o 
 -16   4   2       91.62       89.70      3.57 o 
 -14   4   2     3808.73     3760.10     32.44 o 
 -12   4   2        5.00        5.45      1.83 o 
 -10   4   2      911.30      907.13      9.79 o 
  -8   4   2     1115.83     1045.54     13.13 o 
  -6   4   2     2779.76     3091.56     27.56 o 
  -4   4   2      527.65      578.57      7.36 o 
  -2   4   2     5362.59     5619.83     98.56 o 
   0   4   2     1295.04     1494.55     11.83 o 
   2   4   2      210.26      254.58      3.58 o 
   4   4   2     1318.98     1416.15     18.67 o 
   6   4   2        0.05        0.32      0.71 o 
   8   4   2       17.74       41.11      1.55 o 
  10   4   2      412.84      371.44      4.78 o 
  12   4   2     2590.47     2616.09     26.22 o 
  14   4   2      294.21      295.95      5.21 o 
  16   4   2       68.90       77.09      4.47 o 
  18   4   2      122.72      124.49      5.64 o 
  20   4   2       89.49       88.28      5.42 o 
 -21   5   2       46.46       34.98      4.94 o 
 -19   5   2      128.45      131.90      4.98 o 
 -17   5   2      134.83      125.47      4.21 o 
 -15   5   2      132.93      122.64      4.31 o 
 -13   5   2      472.35      453.42      8.03 o 
 -11   5   2     2932.00     2813.55     28.18 o 
  -9   5   2       99.03       98.29      3.37 o 
  -7   5   2     1033.37     1029.03     14.12 o 
  -5   5   2      501.48      632.26      8.33 o 
  -3   5   2      887.16      861.09     10.16 o 
  -1   5   2       51.68       64.45      1.57 o 
   1   5   2      992.77     1040.27      9.15 o 
   3   5   2      324.82      328.04      5.12 o 
   5   5   2      203.89      203.87      3.67 o 
   7   5   2        0.17        0.03      0.68 o 
   9   5   2       44.07       47.98      2.04 o 
  11   5   2        2.31        2.25      1.00 o 
  13   5   2      223.51      232.70      5.19 o 
  15   5   2       83.65       77.64      5.16 o 
  17   5   2      117.69      129.33      7.54 o 
  19   5   2      169.86      159.25      8.06 o 
 -20   6   2        5.25        7.57      2.34 o 
 -18   6   2      216.22      209.91      6.05 o 
 -16   6   2      135.63      119.78      4.16 o 
 -14   6   2       34.83       41.08      3.05 o 
 -12   6   2      161.32      126.48      4.22 o 
 -10   6   2        2.93        8.19      1.74 o 
  -8   6   2        1.95        4.91      1.42 o 
  -6   6   2       79.30       83.94      2.73 o 
  -4   6   2       65.33       75.99      2.84 o 
  -2   6   2      100.39      105.20      2.77 o 
   0   6   2       17.45       16.32      2.06 o 
   2   6   2     2124.13     2323.40     22.49 o 
   4   6   2      428.23      390.01      6.09 o 
   6   6   2      582.90      633.94      7.72 o 
   8   6   2       28.37       34.17      2.11 o 
  10   6   2      414.52      408.10      6.33 o 
  12   6   2      252.74      249.61      5.03 o 
  14   6   2       39.97       40.90      2.97 o 
  16   6   2      192.03      177.15      7.71 o 
  18   6   2      180.65      206.24      7.29 o 
 -17   7   2        1.52       -1.02      1.81 o 
 -15   7   2      255.22      245.05      6.44 o 
 -13   7   2       57.64       46.21      3.19 o 
 -11   7   2       18.90        7.20      1.83 o 
  -9   7   2       22.42       47.93      2.89 o 
  -7   7   2        5.63        2.53      1.18 o 
  -5   7   2      125.78      124.63      3.39 o 
  -3   7   2      372.87      344.17      5.50 o 
  -1   7   2     2210.83     2220.36     20.02 o 
   1   7   2      371.76      382.59      7.32 o 
   3   7   2        4.22        6.55      1.66 o 
   5   7   2      275.59      298.53      6.33 o 
   7   7   2     3457.15     3376.60     29.04 o 
   9   7   2      437.67      411.37      6.49 o 
  11   7   2       76.31       76.11      4.09 o 
  13   7   2       80.39       76.36      3.45 o 
  15   7   2       20.70       34.11      6.64 o 
  17   7   2      516.55      566.03     12.39 o 
 -16   8   2       57.25       69.49      4.43 o 
 -14   8   2       64.10       57.26      3.69 o 
 -12   8   2        4.76        2.97      1.62 o 
 -10   8   2        4.44        3.43      1.50 o 
  -8   8   2      194.98      171.93      5.84 o 
  -6   8   2        2.07        3.06      1.45 o 
  -4   8   2       20.20       14.48      1.75 o 
  -2   8   2       13.95       14.57      1.89 o 
   0   8   2      281.77      257.72      8.24 o 
   2   8   2      598.46      592.62     13.24 o 
   4   8   2        1.68        0.91      1.94 o 
   6   8   2      430.23      418.71      7.53 o 
   8   8   2       67.61       75.35      3.70 o 
  10   8   2       27.45       26.86      2.30 o 
  12   8   2      151.81      151.65      4.47 o 
  14   8   2       13.34       23.66      3.32 o 
  16   8   2       31.36       42.94      4.22 o 
 -13   9   2      304.20      319.14      6.86 o 
 -11   9   2      123.04      142.70      4.53 o 
  -9   9   2        0.03        0.74      1.22 o 
  -7   9   2       12.89       10.06      2.37 o 
  -5   9   2        0.04       -0.58      1.75 o 
  -3   9   2       20.48       18.33      2.72 o 
  -1   9   2        0.11        3.32      2.41 o 
   1   9   2      218.28      229.92      8.40 o 
   3   9   2      318.30      310.18      9.70 o 
   5   9   2       55.64       54.79      5.94 o 
   7   9   2      136.00      143.54      4.72 o 
   9   9   2      107.96      117.21      4.53 o 
  11   9   2      157.65      187.48      5.70 o 
  13   9   2       35.95       34.19      6.40 o 
 -10  10   2      277.98      270.87     14.61 o 
  -8  10   2      266.09      318.91     11.12 o 
  -6  10   2       44.43       48.51      4.09 o 
  -4  10   2      201.68      198.68      6.93 o 
  -2  10   2      922.18      932.41     19.87 o 
   0  10   2      375.03      372.66     11.47 o 
   2  10   2      501.77      502.94     13.56 o 
   4  10   2       46.04       48.35      5.94 o 
   6  10   2       49.61       43.21      4.04 o 
   8  10   2        1.49        1.05      2.19 o 
  10  10   2      112.48      114.84      5.15 o 
  -7  11   2     1238.59     1377.84     23.65 o 
  -5  11   2      779.58      920.14     20.18 o 
  -3  11   2       79.79       60.15      7.08 o 
  -1  11   2      380.05      347.81     11.79 o 
   1  11   2      237.25      231.50     10.28 o 
   3  11   2        9.00        7.77      2.90 o 
   5  11   2      429.44      473.20     14.58 o 
 -23   1   3        5.90        6.65      3.51 o 
 -21   1   3      997.22      946.78     29.02 o 
 -19   1   3        8.95        7.77      3.66 o 
 -17   1   3        1.29        3.62      1.92 o 
 -15   1   3      127.34      131.31      4.02 o 
 -13   1   3      484.16      548.93      7.01 o 
 -11   1   3       33.83       25.69      1.65 o 
  -9   1   3     1445.59     1562.00     12.70 o 
  -7   1   3      438.81      480.31      5.59 o 
  -5   1   3      110.37       95.83      1.45 o 
  -3   1   3     6869.56     6935.32     42.28 o 
  -1   1   3     3408.08     3449.89     24.47 o 
   1   1   3     4074.27     4100.60     32.00 o 
   3   1   3     2470.44     2577.19     18.96 o 
   5   1   3     2459.18     2433.08     17.98 o 
   7   1   3      159.37      213.01      3.43 o 
   9   1   3     1087.55     1286.37     12.00 o 
  11   1   3      238.94      261.22      4.53 o 
  13   1   3      123.98      102.63      3.47 o 
  15   1   3      329.96      298.15      5.42 o 
  17   1   3        2.44        4.43      1.50 o 
  19   1   3       18.72        9.99      2.42 o 
  21   1   3      101.93      113.88      8.06 o 
 -22   2   3      192.66      215.95      7.48 o 
 -20   2   3        5.14        3.53      2.35 o 
 -18   2   3        1.95        1.79      1.92 o 
 -16   2   3      147.66      146.76      5.34 o 
 -14   2   3       55.75       61.33      3.60 o 
 -12   2   3      124.91      144.66      7.79 o 
 -10   2   3       96.47      125.74      4.31 o 
  -8   2   3       16.36       30.64      1.39 o 
  -6   2   3      593.49      680.23      6.40 o 
  -4   2   3      702.49      682.96      5.87 o 
  -2   2   3       40.23       41.30      1.17 o 
   0   2   3      103.23      119.14      1.91 o 
   2   2   3      694.73      652.28      5.71 o 
   4   2   3     3555.45     3725.50     24.82 o 
   6   2   3     2664.18     3141.32     21.36 o 
   8   2   3      456.57      439.12      4.76 o 
  10   2   3      713.87      734.97     23.12 o 
  12   2   3      151.24      147.31      3.73 o 
  14   2   3        4.42        4.15      1.47 o 
  16   2   3      104.20      104.85      3.81 o 
  18   2   3        0.05        1.99      1.92 o 
  20   2   3      232.32      216.64      8.83 o 
 -21   3   3        6.38        4.11      3.20 o 
 -19   3   3      187.08      193.95      6.43 o 
 -17   3   3      394.98      382.06      6.50 o 
 -15   3   3      276.80      276.15      6.03 o 
 -13   3   3      200.46      200.33      4.26 o 
 -11   3   3     1071.20     1127.10     11.78 o 
  -9   3   3      249.70      248.29      4.47 o 
  -7   3   3     8174.16     8711.21     61.11 o 
  -5   3   3     5975.28     6515.11     42.36 o 
  -3   3   3        0.14       -0.21      0.50 o 
  -1   3   3     1419.72     1391.56     13.46 o 
   1   3   3     1006.23     1015.90     10.22 o 
   3   3   3      649.09      721.69      7.98 o 
   5   3   3      135.09      107.08      1.89 o 
   7   3   3     1090.90     1210.07      9.46 o 
   9   3   3     3219.45     3293.97     29.12 o 
  11   3   3      811.73      767.94      7.70 o 
  13   3   3      442.63      439.12     11.32 o 
  15   3   3      117.49       97.59      3.20 o 
  17   3   3       30.31       26.97      4.31 o 
  19   3   3      708.77      748.90     14.01 o 
  21   3   3       97.64      116.75      6.13 o 
 -20   4   3       37.06       34.14      5.48 o 
 -18   4   3       82.54       89.52      3.84 o 
 -16   4   3       15.70       10.84      1.97 o 
 -14   4   3      460.89      442.30     12.80 o 
 -12   4   3     2344.48     2290.93     21.08 o 
 -10   4   3      427.78      430.50      6.01 o 
  -8   4   3     1056.92     1162.95     10.01 o 
  -6   4   3      119.08       87.85      2.63 o 
  -4   4   3     4440.86     4794.87     42.13 o 
  -2   4   3       52.22       66.74      1.96 o 
   0   4   3     1438.05     1483.18     11.89 o 
   2   4   3      884.24     1074.10     10.00 o 
   4   4   3     1048.01     1168.15     10.73 o 
   6   4   3       57.24       92.97      2.11 o 
   8   4   3      118.13      105.31      2.18 o 
  10   4   3     1222.55     1331.18     12.14 o 
  12   4   3     1303.51     1320.38     12.02 o 
  14   4   3      257.02      213.19      6.02 o 
  16   4   3      405.59      384.04     13.60 o 
  18   4   3       96.27       95.36      5.42 o 
  20   4   3        2.95        3.18      2.54 o 
 -21   5   3       19.08       24.75      4.49 o 
 -19   5   3        3.74        4.23      1.88 o 
 -17   5   3      170.48      148.32      6.29 o 
 -15   5   3       77.87       68.78      4.02 o 
 -13   5   3       53.07       51.32      3.83 o 
 -11   5   3      538.38      530.47      8.60 o 
  -9   5   3     1507.92     1483.48     19.32 o 
  -7   5   3       72.05       64.16      2.30 o 
  -5   5   3        3.40        6.20      1.31 o 
  -3   5   3      217.29      210.74      3.34 o 
  -1   5   3        1.04        2.11      0.70 o 
   1   5   3     1199.76     1404.42     14.20 o 
   3   5   3       13.56        4.89      1.07 o 
   5   5   3      121.41      163.95      3.16 o 
   7   5   3       41.06       45.41      2.07 o 
   9   5   3      206.63      166.70      3.36 o 
  11   5   3       29.04       27.16      1.59 o 
  13   5   3      195.64      210.75      5.66 o 
  15   5   3       53.48       52.91      3.96 o 
  17   5   3       50.30       57.51      4.43 o 
  19   5   3      231.16      240.25      9.96 o 
 -18   6   3      100.17      117.15      4.51 o 
 -16   6   3      827.40      785.68     15.64 o 
 -14   6   3      319.25      287.08      6.87 o 
 -12   6   3       70.52       54.82      3.24 o 
 -10   6   3       16.47       16.38      2.57 o 
  -8   6   3       18.72       24.97      2.22 o 
  -6   6   3      194.31      174.45      4.33 o 
  -4   6   3     1340.18     1403.30     13.89 o 
  -2   6   3       17.52       34.86      2.73 o 
   0   6   3      243.15      250.22      4.02 o 
   2   6   3      148.12      121.00      2.80 o 
   4   6   3      159.81      145.75      3.62 o 
   6   6   3       18.03        9.16      1.42 o 
   8   6   3       68.74       74.52      2.67 o 
  10   6   3      287.78      309.10      6.01 o 
  12   6   3        0.15       -0.61      1.58 o 
  14   6   3      553.48      523.96     14.29 o 
  16   6   3       77.50       76.21      4.89 o 
  18   6   3      143.67      137.59      8.24 o 
 -17   7   3       85.36       96.91      5.00 o 
 -15   7   3       32.85       23.30      2.65 o 
 -13   7   3      282.22      265.26      6.49 o 
 -11   7   3       40.56       46.74      3.19 o 
  -9   7   3       33.92       24.08      2.32 o 
  -7   7   3      483.88      436.57      6.90 o 
  -5   7   3      324.19      283.10      5.74 o 
  -3   7   3        0.79        0.16      1.35 o 
  -1   7   3      286.96      278.21      4.93 o 
   1   7   3      197.21      175.04      4.16 o 
   3   7   3      138.72      137.70      3.85 o 
   5   7   3       88.08       67.67      3.02 o 
   7   7   3     1046.13      986.87     15.17 o 
   9   7   3       35.61       32.64      2.03 o 
  11   7   3        7.74        5.51      1.52 o 
  13   7   3      309.50      308.81      8.17 o 
  15   7   3      200.12      206.31      6.95 o 
  17   7   3       11.38       20.29      3.49 o 
 -16   8   3      258.43      307.01      7.70 o 
 -14   8   3      271.96      320.81      7.70 o 
 -12   8   3      100.33      112.50      4.11 o 
 -10   8   3       46.74       33.03      2.60 o 
  -8   8   3        5.03        5.54      1.57 o 
  -6   8   3      230.94      187.09      5.39 o 
  -4   8   3      343.81      328.29      6.62 o 
  -2   8   3      946.78      897.88     10.61 o 
   0   8   3      253.94      223.34      5.04 o 
   2   8   3      702.15      679.37     11.70 o 
   4   8   3     1112.96     1079.13     16.00 o 
   6   8   3       90.77       76.53      7.92 o 
   8   8   3      585.42      562.39     11.27 o 
  10   8   3        7.20        2.56      1.66 o 
  12   8   3        1.54        0.73      2.01 o 
  14   8   3        0.41        0.62      2.28 o 
 -13   9   3       28.41       34.60      2.96 o 
 -11   9   3      100.52      120.24      4.36 o 
  -9   9   3       32.00       33.43      2.72 o 
  -7   9   3       37.19       45.62      3.53 o 
  -5   9   3       29.73       21.99      2.81 o 
  -3   9   3      300.32      270.96      7.38 o 
  -1   9   3     1554.31     1615.07     18.89 o 
   1   9   3       38.94       48.04      3.78 o 
   3   9   3      279.01      292.84     12.53 o 
   5   9   3       25.17       21.75      2.88 o 
   7   9   3       10.44        5.89      2.19 o 
   9   9   3       69.45       69.05      6.13 o 
  11   9   3      435.14      466.98     13.25 o 
  13   9   3      212.32      280.42     10.67 o 
 -10  10   3      159.64      194.03      7.19 o 
  -8  10   3      138.01      146.68      6.46 o 
  -6  10   3       14.03        7.03      2.45 o 
  -4  10   3      657.27      645.58     12.73 o 
  -2  10   3      320.96      352.54     18.56 o 
   0  10   3      156.60      146.61      6.27 o 
   2  10   3      383.14      417.19      9.84 o 
   4  10   3       10.50       10.36      2.72 o 
   6  10   3       14.76       15.01      4.11 o 
   8  10   3      354.75      409.93     14.96 o 
  10  10   3        5.48        7.07      3.38 o 
  -5  11   3      305.17      319.58      9.32 o 
  -3  11   3       55.35       74.98      6.79 o 
  -1  11   3        1.99        2.23      2.73 o 
   1  11   3       45.90       57.09      4.66 o 
   3  11   3       24.74       28.64      3.68 o 
 -22   0   4      246.50      243.61     14.17 o 
 -20   0   4      642.72      647.20     22.85 o 
 -18   0   4     1042.24     1052.05     20.35 o 
 -16   0   4     1515.19     1436.95     24.39 o 
 -14   0   4      330.92      352.87      9.37 o 
 -12   0   4     2552.97     2386.23     45.71 o 
 -10   0   4      650.77      793.36     14.06 o 
  -8   0   4      247.00      275.79      6.62 o 
  -6   0   4       44.97       36.62      2.59 o 
  -4   0   4      279.95      273.21      5.90 o 
  -2   0   4    20472.64    21082.21    360.63 o 
   0   0   4     5106.64     4967.29     50.80 o 
   2   0   4      122.32      104.83      2.13 o 
   4   0   4      327.47      410.40     10.74 o 
   6   0   4     9505.16     9677.03     96.52 o 
   8   0   4     2525.36     2636.18     36.55 o 
  10   0   4      382.03      379.46     13.71 o 
  12   0   4      405.62      391.47      9.50 o 
  14   0   4       24.36       43.19      3.25 o 
  16   0   4      140.65      109.46      6.52 o 
  18   0   4       39.79       42.29      4.49 o 
  20   0   4      168.85      206.13     12.80 o 
 -23   1   4       29.79       32.26      5.00 o 
 -21   1   4      101.43      107.68      7.74 o 
 -19   1   4       12.33       10.70      2.72 o 
 -17   1   4      429.11      403.81     12.33 o 
 -15   1   4      151.55      164.07      4.55 o 
 -13   1   4       87.01       95.32      3.36 o 
 -11   1   4     1518.93     1513.62     13.97 o 
  -9   1   4        4.20       16.85      0.96 o 
  -7   1   4     1925.33     2000.96     15.91 o 
  -5   1   4       29.23       22.39      0.98 o 
  -3   1   4       13.90       19.71      1.64 o 
  -1   1   4      158.36      198.82      2.58 o 
   1   1   4     8139.37     8246.31     58.10 o 
   3   1   4     1053.13     1133.28     10.48 o 
   5   1   4      734.65      748.92      7.60 o 
   7   1   4      145.51      115.03      1.95 o 
   9   1   4       50.78       80.33      2.15 o 
  11   1   4       25.04       19.48      1.64 o 
  13   1   4       74.45       81.90      3.19 o 
  15   1   4      144.67      164.24      3.87 o 
  17   1   4       98.53       96.39      4.70 o 
  19   1   4        0.43        0.71      2.32 o 
  21   1   4      108.94       99.37      7.91 o 
 -22   2   4       70.60       66.18      4.97 o 
 -20   2   4      366.80      363.71      8.09 o 
 -18   2   4       31.96       28.13      3.25 o 
 -16   2   4       21.42       18.76      2.70 o 
 -14   2   4       29.96       25.09      2.21 o 
 -12   2   4       63.23       55.81      2.46 o 
 -10   2   4      121.48      129.33      3.00 o 
  -8   2   4      792.88      786.26      7.66 o 
  -6   2   4     1055.14     1142.05      8.19 o 
  -4   2   4       57.00       65.06      1.65 o 
  -2   2   4      140.73      138.73      2.81 o 
   0   2   4       19.53       15.28      1.09 o 
   2   2   4      410.43      439.67      4.07 o 
   4   2   4        5.73        7.35      1.09 o 
   6   2   4      431.14      415.49      4.16 o 
   8   2   4      219.77      243.33      3.28 o 
  10   2   4       30.19       23.01      1.45 o 
  12   2   4        0.04       -1.11      1.11 o 
  14   2   4      202.94      202.78      5.76 o 
  16   2   4     1023.61      992.70     12.02 o 
  18   2   4        0.03        0.82      2.08 o 
  20   2   4      274.30      255.23      8.10 o 
 -21   3   4        4.33        3.20      2.86 o 
 -19   3   4       48.55       41.59      3.85 o 
 -17   3   4      316.25      312.59      6.88 o 
 -15   3   4        7.53        9.91      1.60 o 
 -13   3   4        3.47        3.64      2.46 o 
 -11   3   4      668.57      698.89      9.71 o 
  -9   3   4      607.82      642.69      6.76 o 
  -7   3   4      934.84     1091.15      8.59 o 
  -5   3   4       22.87       26.60      1.26 o 
  -3   3   4       37.20       21.24      1.30 o 
  -1   3   4      411.60      415.11      5.00 o 
   1   3   4      381.53      373.38      4.17 o 
   3   3   4      646.89      712.23      6.62 o 
   5   3   4        0.01        4.47      1.02 o 
   7   3   4     2136.24     2239.13     19.07 o 
   9   3   4       58.52       51.53      1.63 o 
  11   3   4      330.69      265.17      4.66 o 
  13   3   4      207.83      189.57      5.53 o 
  15   3   4       28.66       20.13      2.37 o 
  17   3   4      381.72      335.12      9.61 o 
  19   3   4      491.10      501.18     13.41 o 
 -20   4   4        1.46       -2.08      2.08 o 
 -18   4   4       17.13       13.86      2.39 o 
 -16   4   4       29.21       22.00      3.30 o 
 -14   4   4      980.38      908.43     13.66 o 
 -12   4   4       73.58       43.32      3.30 o 
 -10   4   4      147.05      152.30      3.44 o 
  -8   4   4      409.64      309.28      4.72 o 
  -6   4   4     2156.30     2092.69     16.35 o 
  -4   4   4        7.18        9.63      0.84 o 
  -2   4   4     1365.59     1516.34     13.82 o 
   0   4   4      795.10      881.78      8.81 o 
   2   4   4      516.55      521.72      9.90 o 
   4   4   4      923.26     1160.49     12.37 o 
   6   4   4      597.92      637.40      6.04 o 
   8   4   4       26.64       46.36      1.65 o 
  10   4   4       28.15       32.49      1.74 o 
  12   4   4     2262.13     2015.16     21.20 o 
  14   4   4        1.92        1.04      1.27 o 
  16   4   4       40.43       41.59      4.68 o 
  18   4   4      659.55      728.98     14.04 o 
 -19   5   4        3.24        2.68      2.79 o 
 -17   5   4       11.76        9.50      2.16 o 
 -15   5   4      520.48      485.98     13.22 o 
 -13   5   4       71.84       86.60      3.91 o 
 -11   5   4       17.83       18.76      2.09 o 
  -9   5   4       25.06       26.03      3.36 o 
  -7   5   4        8.40        9.26      1.17 o 
  -5   5   4      978.65     1057.42     10.85 o 
  -3   5   4       59.46       51.60      2.10 o 
  -1   5   4      705.18      742.22      6.66 o 
   1   5   4       52.51       85.83      2.28 o 
   3   5   4        3.14        5.50      1.01 o 
   5   5   4       10.51        1.91      0.99 o 
   7   5   4      434.63      389.16      5.00 o 
   9   5   4      700.23      654.56      6.72 o 
  11   5   4      126.09      111.12      5.94 o 
  13   5   4       22.42       21.44      1.99 o 
  15   5   4       16.61       10.44      3.06 o 
  17   5   4       31.22       31.74      3.60 o 
  19   5   4       56.95       63.17      6.30 o 
 -18   6   4      547.65      520.12     12.07 o 
 -16   6   4       11.98       15.64      2.44 o 
 -14   6   4      533.68      483.22      8.98 o 
 -12   6   4      376.97      321.17      8.18 o 
 -10   6   4        7.14       17.16      2.22 o 
  -8   6   4       12.25       14.16      1.88 o 
  -6   6   4        7.06        2.93      1.03 o 
  -4   6   4        4.77       13.29      1.29 o 
  -2   6   4      373.61      350.04      4.90 o 
   0   6   4      655.11      707.65      8.29 o 
   2   6   4      174.87      200.18      3.70 o 
   4   6   4       46.44       70.51      2.63 o 
   6   6   4       11.91       13.30      1.65 o 
   8   6   4      276.01      209.88      3.84 o 
  10   6   4       14.12        9.77      2.44 o 
  12   6   4        1.40        3.85      1.57 o 
  14   6   4        2.09        2.14      2.01 o 
  16   6   4        1.15        1.60      2.91 o 
 -17   7   4      199.14      172.39      6.66 o 
 -15   7   4      453.66      440.86      9.06 o 
 -13   7   4        0.32        0.34      1.60 o 
 -11   7   4      227.04      261.36      7.74 o 
  -9   7   4       16.85        0.52      1.45 o 
  -7   7   4      231.73      233.97      4.98 o 
  -5   7   4       13.76        5.15      1.17 o 
  -3   7   4      669.05      659.37     14.24 o 
  -1   7   4      536.78      528.65      6.58 o 
   1   7   4      249.85      228.53      4.53 o 
   3   7   4       32.85       21.62      2.35 o 
   5   7   4     1820.29     1752.34     22.07 o 
   7   7   4      698.39      628.87      9.35 o 
   9   7   4       69.11       58.84      3.37 o 
  11   7   4       86.68      107.80      4.10 o 
  13   7   4        3.63       -1.73      1.81 o 
  15   7   4        0.53       -2.06      2.59 o 
 -16   8   4       19.74       10.70      2.40 o 
 -14   8   4       55.47       68.87      4.35 o 
 -12   8   4       96.92      108.93      4.89 o 
 -10   8   4      204.43      193.70      5.27 o 
  -8   8   4      119.38      107.60      5.60 o 
  -6   8   4       58.60       49.53      2.77 o 
  -4   8   4       24.53       15.88      1.98 o 
  -2   8   4      149.16      136.24      3.47 o 
   0   8   4       14.05       13.61      1.73 o 
   2   8   4       39.67       36.13      3.14 o 
   4   8   4      313.82      335.68     13.73 o 
   6   8   4      148.78      142.06      5.26 o 
   8   8   4      387.93      396.39     14.63 o 
  10   8   4      116.42       92.72     10.28 o 
  12   8   4      262.56      263.49      9.68 o 
  14   8   4        1.30       10.03      6.40 o 
 -13   9   4       50.31       50.70      3.51 o 
 -11   9   4        3.33        7.78      1.94 o 
  -9   9   4        2.98        1.14      1.59 o 
  -7   9   4      287.82      267.63      8.57 o 
  -5   9   4      145.49      102.00      4.31 o 
  -3   9   4       11.41       12.06      2.11 o 
  -1   9   4        9.49       10.67      2.04 o 
   1   9   4      265.18      261.85      7.21 o 
   3   9   4        1.54       -0.15      1.85 o 
   5   9   4        6.10        5.20      2.08 o 
   7   9   4       17.49       15.91      2.72 o 
   9   9   4      371.34      398.33     11.96 o 
  11   9   4        0.01        6.17      5.26 o 
 -10  10   4       94.11       82.91      6.75 o 
  -8  10   4       39.82       41.11      4.02 o 
  -6  10   4        2.28        5.61      2.45 o 
  -4  10   4      153.24      158.29      6.33 o 
  -2  10   4       97.05      113.29      5.61 o 
   0  10   4      553.51      554.82     11.42 o 
   2  10   4       92.02       94.01      5.34 o 
   4  10   4       11.49       16.31      2.88 o 
   6  10   4      332.74      329.17      8.79 o 
   8  10   4      172.60      198.37      9.03 o 
  -3  11   4      271.71      265.99     10.50 o 
  -1  11   4       69.33       61.94      5.97 o 
   1  11   4       14.01       12.67      3.02 o 
 -21   1   5      497.56      520.95     11.76 o 
 -19   1   5      531.28      541.83     14.16 o 
 -17   1   5        7.72        3.07      1.98 o 
 -15   1   5      371.59      373.96      7.13 o 
 -13   1   5      497.50      480.67     10.16 o 
 -11   1   5        4.62        4.90      1.24 o 
  -9   1   5      198.46      174.32      3.14 o 
  -7   1   5        0.04        0.42      0.58 o 
  -5   1   5     4465.53     4744.61     32.09 o 
  -3   1   5      365.44      385.22      3.93 o 
  -1   1   5     1641.46     1669.22     13.11 o 
   1   1   5     1027.63     1113.96      9.31 o 
   3   1   5        0.35        0.81      0.56 o 
   5   1   5     1325.76     1527.47     13.94 o 
   7   1   5     1449.45     1538.51     14.29 o 
   9   1   5        1.32        1.51      0.88 o 
  11   1   5      320.04      370.58      6.78 o 
  13   1   5      531.30      502.11      8.43 o 
  15   1   5        1.22        3.94      1.54 o 
  17   1   5       31.85       37.07      2.72 o 
  19   1   5        1.77        0.12      2.21 o 
 -22   2   5        5.81        0.54      2.73 o 
 -20   2   5       28.93       29.37      2.96 o 
 -18   2   5      288.94      264.89      7.64 o 
 -16   2   5       41.47       45.93      3.05 o 
 -14   2   5        0.26       -0.72      1.22 o 
 -12   2   5        0.59       -0.19      1.00 o 
 -10   2   5     1705.30     1749.04     15.03 o 
  -8   2   5      407.67      427.28      4.52 o 
  -6   2   5     1096.70     1030.94      7.78 o 
  -4   2   5      332.84      350.82      3.69 o 
  -2   2   5       56.33       59.42      1.87 o 
   0   2   5      660.52      661.68      7.55 o 
   2   2   5      275.43      296.31      3.27 o 
   4   2   5     2172.56     2343.85     18.16 o 
   6   2   5       38.28       54.63      2.01 o 
   8   2   5        5.91        5.17      1.13 o 
  10   2   5      150.89      125.69      3.12 o 
  12   2   5      368.93      386.83      7.83 o 
  14   2   5        6.85        7.11      1.74 o 
  16   2   5      635.06      642.98     10.35 o 
  18   2   5       49.26       58.95      4.57 o 
  20   2   5       74.33       72.18      5.26 o 
 -21   3   5       54.43       46.56      4.47 o 
 -19   3   5        1.68        1.47      2.15 o 
 -17   3   5       59.29       57.72      4.27 o 
 -15   3   5       74.16       78.89      3.32 o 
 -13   3   5     1200.63     1161.08     11.45 o 
 -11   3   5       13.59        7.53      1.15 o 
  -9   3   5      671.98      695.70      7.36 o 
  -7   3   5     1583.63     1535.72     11.73 o 
  -5   3   5     1888.97     1927.16     15.32 o 
  -3   3   5      323.84      303.67      3.95 o 
  -1   3   5      882.45      895.84      9.04 o 
   1   3   5        0.02        2.50      0.68 o 
   3   3   5      292.85      315.96      3.69 o 
   5   3   5        1.26        2.65      0.78 o 
   7   3   5       52.61       75.07      2.64 o 
   9   3   5     1044.64     1026.19     11.17 o 
  11   3   5      609.70      548.90      7.86 o 
  13   3   5      110.43      124.66      4.62 o 
  15   3   5      167.12      188.71      5.30 o 
  17   3   5        8.48        4.96      3.06 o 
  19   3   5      437.58      447.69     17.61 o 
 -20   4   5       20.96       24.14      4.11 o 
 -18   4   5       13.72       16.07      2.57 o 
 -16   4   5      363.24      320.56      7.19 o 
 -14   4   5       75.35       77.20      3.87 o 
 -12   4   5      671.66      648.58     11.41 o 
 -10   4   5      146.44      141.07      4.16 o 
  -8   4   5     1082.12     1102.92     11.62 o 
  -6   4   5     1298.88     1306.54     15.16 o 
  -4   4   5      125.38      136.19      2.51 o 
  -2   4   5      275.83      257.93      4.13 o 
   0   4   5      239.57      268.51      4.33 o 
   2   4   5     1217.41     1207.87     11.38 o 
   4   4   5        0.09        1.01      0.91 o 
   6   4   5        0.72       -0.58      0.76 o 
   8   4   5       18.62       23.23      1.79 o 
  10   4   5       81.21      102.20      3.14 o 
  12   4   5      594.20      564.92      9.13 o 
  14   4   5      772.61      653.93     11.94 o 
  16   4   5      629.64      581.47     14.68 o 
  18   4   5      672.24      691.80     20.75 o 
 -19   5   5        6.74        1.48      2.37 o 
 -17   5   5      315.10      309.12      7.48 o 
 -15   5   5      323.35      286.14      6.90 o 
 -13   5   5       53.94       49.49      4.45 o 
 -11   5   5      167.68      139.59      4.45 o 
  -9   5   5      416.11      403.12      7.35 o 
  -7   5   5        7.84        5.17      1.52 o 
  -5   5   5      233.01      217.20      4.07 o 
  -3   5   5     1722.82     1752.44     20.29 o 
  -1   5   5      183.22      189.02      3.37 o 
   1   5   5      843.91      819.88     10.60 o 
   3   5   5       86.73       90.55      2.87 o 
   5   5   5       66.03       72.91      2.59 o 
   7   5   5      469.06      413.05      6.32 o 
   9   5   5      633.61      538.42      8.37 o 
  11   5   5       94.53       64.05      3.15 o 
  13   5   5      241.48      238.13      8.20 o 
  15   5   5        1.82        1.37      2.59 o 
  17   5   5        0.01        0.69      2.91 o 
 -18   6   5       33.15       45.08      4.38 o 
 -16   6   5      197.71      194.68      6.01 o 
 -14   6   5      172.35      183.62      5.97 o 
 -12   6   5      157.70      112.66      4.27 o 
 -10   6   5      199.90      148.76      5.60 o 
  -8   6   5       61.27       64.95      3.50 o 
  -6   6   5      188.12      210.05      5.07 o 
  -4   6   5     1358.43     1367.89     12.58 o 
  -2   6   5        0.07        0.42      0.94 o 
   0   6   5       54.04       60.75      2.60 o 
   2   6   5     2037.79     1972.06     20.05 o 
   4   6   5        7.37        6.47      1.34 o 
   6   6   5      218.16      162.04      4.02 o 
   8   6   5        1.65        1.81      1.42 o 
  10   6   5      433.41      372.51      7.19 o 
  12   6   5        0.14        1.09      1.47 o 
  14   6   5       41.00       41.18      4.85 o 
  16   6   5        1.66        1.37      2.91 o 
 -17   7   5       77.99       81.18      4.74 o 
 -15   7   5       75.87       58.79      4.95 o 
 -13   7   5       30.35       35.26      3.05 o 
 -11   7   5      431.88      401.17      8.21 o 
  -9   7   5      235.48      239.41      6.05 o 
  -7   7   5     1288.14     1183.60     15.13 o 
  -5   7   5       38.09       26.99      2.15 o 
  -3   7   5       95.05       75.14      2.86 o 
  -1   7   5      467.59      425.14      5.96 o 
   1   7   5       10.55       12.56      1.81 o 
   3   7   5       25.38       32.43      2.88 o 
   5   7   5      348.70      326.40      7.28 o 
   7   7   5      537.90      547.06     18.51 o 
   9   7   5        3.38        4.43      1.76 o 
  11   7   5        0.11       -0.46      1.51 o 
  13   7   5      105.64       89.16      6.46 o 
  15   7   5       23.45       20.35      4.57 o 
 -14   8   5       55.01       65.20      4.27 o 
 -12   8   5      492.03      543.48     10.15 o 
 -10   8   5        0.06        2.66      1.81 o 
  -8   8   5        0.02        0.64      1.43 o 
  -6   8   5       58.57       49.47      2.93 o 
  -4   8   5       11.04        6.50      1.59 o 
  -2   8   5     1157.86     1071.43     12.23 o 
   0   8   5      768.02      752.30      9.55 o 
   2   8   5      174.22      157.15      4.56 o 
   4   8   5     1457.06     1432.46     20.80 o 
   6   8   5       97.30      101.98      6.12 o 
   8   8   5      898.46      847.35     16.71 o 
  10   8   5        7.04        8.10      2.40 o 
  12   8   5       44.26       54.20      5.47 o 
 -13   9   5       43.69       47.68      3.46 o 
 -11   9   5       13.55        9.24      2.92 o 
  -9   9   5        0.51        1.79      1.65 o 
  -7   9   5       65.43       70.07      3.67 o 
  -5   9   5        1.08        3.13      1.67 o 
  -3   9   5       14.79       13.42      2.15 o 
  -1   9   5      175.71      163.45      5.02 o 
   1   9   5        3.35        6.82      2.28 o 
   3   9   5       84.96       88.29      4.74 o 
   5   9   5      289.44      286.50      9.68 o 
   7   9   5       20.13       13.49      3.38 o 
   9   9   5      286.74      298.15      8.62 o 
  11   9   5      655.56      661.39     16.30 o 
  -8  10   5      182.27      208.38      7.55 o 
  -6  10   5      231.21      262.77      8.17 o 
  -4  10   5      266.49      280.63      8.35 o 
  -2  10   5       23.09       18.06      2.98 o 
   0  10   5      137.60      128.48      6.48 o 
   2  10   5       25.50       32.15      4.02 o 
   4  10   5        2.02        5.03      4.11 o 
   6  10   5        7.63        7.60      3.38 o 
 -22   0   6        7.54        9.14      5.48 o 
 -20   0   6      738.18      751.86     17.27 o 
 -18   0   6      529.79      509.64     15.54 o 
 -16   0   6     1334.14     1337.34     24.45 o 
 -14   0   6      464.94      443.35     14.17 o 
 -12   0   6     3445.21     3317.10    111.75 o 
 -10   0   6        4.03        2.83      1.76 o 
  -8   0   6      370.96      367.75     10.06 o 
  -6   0   6        0.47        2.14      0.83 o 
  -4   0   6       12.90       22.37      1.66 o 
  -2   0   6    15874.98    16953.95    216.08 o 
   0   0   6      374.96      422.68      6.36 o 
   2   0   6     3476.09     3811.05     39.07 o 
   4   0   6     2817.13     2719.32     37.99 o 
   6   0   6      694.94      678.87     13.20 o 
   8   0   6      190.77      143.83      5.79 o 
  10   0   6     5850.46     5670.33     98.95 o 
  12   0   6     1367.64     1492.40     41.59 o 
  14   0   6      584.15      678.87     15.00 o 
  16   0   6       31.85       18.40      3.51 o 
  18   0   6        4.30        6.42      2.61 o 
 -21   1   6       30.18       30.73      3.94 o 
 -19   1   6      356.81      366.10      7.98 o 
 -17   1   6      615.35      592.74      9.98 o 
 -15   1   6      172.98      154.70      4.61 o 
 -13   1   6       94.53       70.69      3.37 o 
 -11   1   6      338.93      302.23      5.86 o 
  -9   1   6        5.30       12.85      1.32 o 
  -7   1   6     1871.54     1892.90     14.36 o 
  -5   1   6      113.06       92.08      2.39 o 
  -3   1   6     1677.97     1774.49     13.24 o 
  -1   1   6       35.34       45.69      1.54 o 
   1   1   6     1336.62     1373.05     11.43 o 
   3   1   6      813.28      768.91      7.11 o 
   5   1   6      273.07      219.39      4.66 o 
   7   1   6     1258.92     1209.96     14.40 o 
   9   1   6       20.78       17.44      1.93 o 
  11   1   6      118.85      127.75      5.74 o 
  13   1   6      396.84      375.19      7.47 o 
  15   1   6     1144.37     1177.29     14.10 o 
  17   1   6      116.82      116.40      4.25 o 
  19   1   6       13.89       14.30      2.63 o 
 -22   2   6        2.09        1.85      2.55 o 
 -20   2   6       67.01       65.62      4.91 o 
 -18   2   6        0.25        1.93      1.57 o 
 -16   2   6       14.51       19.89      2.31 o 
 -14   2   6      100.18       92.81      4.49 o 
 -12   2   6        5.13        5.51      1.17 o 
 -10   2   6      286.76      292.77      4.56 o 
  -8   2   6       65.90       64.15      1.57 o 
  -6   2   6     1034.76     1087.87      8.45 o 
  -4   2   6      551.48      566.50      6.04 o 
  -2   2   6      500.27      549.55      5.82 o 
   0   2   6       55.35       39.12      1.61 o 
   2   2   6     1563.82     1600.82     12.01 o 
   4   2   6      348.98      377.43      5.31 o 
   6   2   6     2216.09     2222.53     20.02 o 
   8   2   6       48.28       46.40      2.78 o 
  10   2   6      120.97      102.95      4.29 o 
  12   2   6      362.15      358.63      7.11 o 
  14   2   6      239.69      240.86      5.41 o 
  16   2   6      306.21      313.59      7.45 o 
  18   2   6      122.44      126.42      5.56 o 
 -21   3   6      435.23      406.25     10.72 o 
 -19   3   6        0.00       -1.68      2.01 o 
 -17   3   6       51.67       49.30      4.19 o 
 -15   3   6      140.64      126.44      4.48 o 
 -13   3   6        5.67       11.14      1.64 o 
 -11   3   6       54.61       53.23      3.34 o 
  -9   3   6      908.99      882.87      9.02 o 
  -7   3   6     1461.01     1457.97     10.75 o 
  -5   3   6     1129.88     1107.07      9.26 o 
  -3   3   6        0.00        0.58      0.66 o 
  -1   3   6      102.52       86.71      2.19 o 
   1   3   6     1187.38     1155.69     10.01 o 
   3   3   6        0.88        4.11      1.36 o 
   5   3   6      157.64      152.86      3.90 o 
   7   3   6      748.32      758.18      8.98 o 
   9   3   6      358.15      373.97      7.00 o 
  11   3   6        0.26       -0.14      1.42 o 
  13   3   6      343.81      346.35      7.13 o 
  15   3   6       55.40       53.76      4.09 o 
  17   3   6      398.51      378.08      9.76 o 
 -20   4   6       63.68       55.15      4.69 o 
 -18   4   6       57.08       51.14      5.48 o 
 -16   4   6      633.94      581.21     10.25 o 
 -14   4   6      150.13      128.02      4.48 o 
 -12   4   6      424.38      369.54      7.35 o 
 -10   4   6        0.32        0.91      1.30 o 
  -8   4   6      608.05      629.74      9.76 o 
  -6   4   6      155.81      195.96      3.56 o 
  -4   4   6     1638.29     1582.79     13.41 o 
  -2   4   6        0.02        0.07      0.96 o 
   0   4   6     1222.11     1164.39     12.39 o 
   2   4   6       58.80       68.91      2.96 o 
   4   4   6       16.86       17.13      1.53 o 
   6   4   6       54.28       55.24      2.82 o 
   8   4   6      154.75      113.47      3.58 o 
  10   4   6      258.00      238.32      5.60 o 
  12   4   6      853.03      772.43     11.52 o 
  14   4   6       97.78      113.50      4.49 o 
  16   4   6      149.91      154.43      7.91 o 
  18   4   6      632.86      710.79     17.88 o 
 -19   5   6        4.77        3.38      2.04 o 
 -17   5   6        4.17        2.13      1.85 o 
 -15   5   6        1.47       -0.09      1.65 o 
 -13   5   6      553.63      469.83      8.94 o 
 -11   5   6        0.59        0.64      1.45 o 
  -9   5   6      313.72      271.03      6.04 o 
  -7   5   6      253.49      243.56      5.53 o 
  -5   5   6        1.56        0.70      1.00 o 
  -3   5   6        1.49        3.81      1.16 o 
  -1   5   6       76.05       56.63      2.36 o 
   1   5   6      646.69      653.21      8.56 o 
   3   5   6      131.46      134.68      3.50 o 
   5   5   6       37.98       48.04      2.73 o 
   7   5   6       48.80       39.20      2.27 o 
   9   5   6      388.72      347.36      6.00 o 
  11   5   6      291.82      240.99      7.12 o 
  13   5   6      157.60      122.55      4.56 o 
  15   5   6       31.21       34.75      9.37 o 
  17   5   6       31.53       37.78      6.40 o 
 -18   6   6        7.75        6.45      2.44 o 
 -16   6   6        0.05        0.93      1.85 o 
 -14   6   6       81.38       70.83      4.09 o 
 -12   6   6      116.11       84.75      4.34 o 
 -10   6   6       88.24       55.04      3.31 o 
  -8   6   6      144.82      124.53      4.25 o 
  -6   6   6      447.07      413.26      7.59 o 
  -4   6   6        2.92        6.09      1.34 o 
  -2   6   6      734.88      728.42      8.12 o 
   0   6   6     2018.60     1994.31     18.41 o 
   2   6   6        1.61       -0.71      1.58 o 
   4   6   6      591.25      556.09      7.96 o 
   6   6   6        2.34        2.60      1.47 o 
   8   6   6      689.39      603.49      9.54 o 
  10   6   6      235.15      216.79      5.74 o 
  12   6   6       51.17       42.66      3.19 o 
  14   6   6       10.62       25.69      8.91 o 
  16   6   6      243.46      292.64     10.99 o 
 -17   7   6        4.92        4.03      2.11 o 
 -15   7   6        0.78        2.46      1.95 o 
 -13   7   6        2.98        7.39      2.13 o 
 -11   7   6       75.48       92.43      7.15 o 
  -9   7   6       58.91       97.71      4.98 o 
  -7   7   6      517.33      470.93      8.66 o 
  -5   7   6        0.48        2.33      1.42 o 
  -3   7   6      568.83      541.59      7.08 o 
  -1   7   6        4.55        7.15      1.62 o 
   1   7   6        4.77        9.55      1.52 o 
   3   7   6      815.60      767.94     12.48 o 
   5   7   6     4092.53     3821.45     52.19 o 
   7   7   6     1352.46     1283.41     18.92 o 
   9   7   6      150.28      124.50      5.16 o 
  11   7   6       96.08       98.91      5.26 o 
  13   7   6        0.18        0.17      2.53 o 
 -14   8   6       11.04       16.92      2.73 o 
 -12   8   6        0.80        4.45      2.11 o 
 -10   8   6      232.12      212.31      6.22 o 
  -8   8   6      102.95       85.91      4.30 o 
  -6   8   6      289.05      276.27      6.15 o 
  -4   8   6       28.97       27.13      2.29 o 
  -2   8   6       39.71       46.72      2.48 o 
   0   8   6      481.22      472.75      7.53 o 
   2   8   6       57.51       62.05      3.94 o 
   4   8   6        0.01        2.16      2.41 o 
   6   8   6       92.30       84.12      5.82 o 
   8   8   6      249.88      230.93     10.69 o 
  10   8   6       73.26       73.48      4.83 o 
  12   8   6        0.03        5.03      4.57 o 
 -11   9   6      211.97      213.72      5.91 o 
  -9   9   6        5.12        2.51      1.79 o 
  -7   9   6       28.93       22.65      2.47 o 
  -5   9   6      159.99      148.02      4.53 o 
  -3   9   6        0.31        2.20      1.53 o 
  -1   9   6      183.68      171.32      5.14 o 
   1   9   6       10.33        6.29      2.28 o 
   3   9   6       18.59       20.20      3.56 o 
   5   9   6        4.37        2.88      2.73 o 
   7   9   6      139.08      131.04      7.09 o 
   9   9   6      350.65      389.53     10.26 o 
  -8  10   6        0.31       -3.42      3.42 o 
  -6  10   6      137.54      142.75      6.23 o 
  -4  10   6       54.05       54.74      4.57 o 
  -2  10   6       19.58       18.78      3.65 o 
   0  10   6        0.76        1.83      2.59 o 
   2  10   6        1.61        4.16      3.43 o 
   4  10   6        0.41       -1.13      3.66 o 
 -21   1   7      130.11      123.47      5.56 o 
 -19   1   7       16.86       17.36      2.71 o 
 -17   1   7       36.97       39.87      3.14 o 
 -15   1   7        3.01        3.17      1.62 o 
 -13   1   7      125.11      156.18      4.55 o 
 -11   1   7      389.88      363.15      6.73 o 
  -9   1   7       61.27       70.85      3.98 o 
  -7   1   7       35.32       48.45      1.73 o 
  -5   1   7      778.25      875.66      6.63 o 
  -3   1   7       24.86       52.19      1.66 o 
  -1   1   7       43.58       40.66      1.60 o 
   1   1   7        6.61        7.87      0.94 o 
   3   1   7      102.87       89.81      1.90 o 
   5   1   7      993.03     1008.18     12.74 o 
   7   1   7     3060.96     2887.83     35.62 o 
   9   1   7      916.87      929.62     12.64 o 
  11   1   7     1446.33     1449.39     22.35 o 
  13   1   7      943.35      858.58     12.81 o 
  15   1   7      194.46      173.80      5.47 o 
  17   1   7      165.10      180.30      5.29 o 
 -20   2   7       48.27       56.28      4.63 o 
 -18   2   7      921.86      899.91     16.70 o 
 -16   2   7       30.69       28.93      2.42 o 
 -14   2   7      343.94      353.23      6.27 o 
 -12   2   7      436.76      446.90      8.12 o 
 -10   2   7        8.63        4.30      1.13 o 
  -8   2   7      949.25      901.49      8.36 o 
  -6   2   7       95.07       69.77      2.50 o 
  -4   2   7      338.90      336.84      4.19 o 
  -2   2   7       16.12       17.14      1.43 o 
   0   2   7      312.30      353.07      4.58 o 
   2   2   7      348.76      329.44      3.74 o 
   4   2   7     1431.61     1378.95     13.67 o 
   6   2   7       32.06       35.31      2.55 o 
   8   2   7     1456.71     1414.31     17.08 o 
  10   2   7      125.53      115.27      4.10 o 
  12   2   7       34.55       36.48      2.88 o 
  14   2   7       91.46       90.48      4.88 o 
  16   2   7      286.62      275.11      6.35 o 
  18   2   7      107.20      107.06      5.11 o 
 -19   3   7       11.43       12.50      3.84 o 
 -17   3   7       67.37       78.21      5.00 o 
 -15   3   7        0.73        1.46      1.65 o 
 -13   3   7      443.70      411.51     10.23 o 
 -11   3   7       50.79       45.35      2.88 o 
  -9   3   7     1485.79     1451.13     13.34 o 
  -7   3   7     3433.17     3354.74     22.40 o 
  -5   3   7        4.64        7.49      1.23 o 
  -3   3   7       36.17       20.24      2.41 o 
  -1   3   7      141.48      144.77      3.16 o 
   1   3   7      382.69      339.97      4.11 o 
   3   3   7     1232.28     1143.49     10.68 o 
   5   3   7      194.54      196.46      4.07 o 
   7   3   7       34.09       33.24      2.59 o 
   9   3   7      254.97      248.15      6.53 o 
  11   3   7      209.84      173.39      5.13 o 
  13   3   7      111.88      103.52      4.60 o 
  15   3   7      310.85      318.58      7.48 o 
  17   3   7      111.66      129.81      5.43 o 
 -20   4   7       32.02       30.67      3.85 o 
 -18   4   7        5.17        2.73      2.17 o 
 -16   4   7      155.89      150.11      5.61 o 
 -14   4   7        7.03        8.14      1.99 o 
 -12   4   7       23.85       22.74      2.90 o 
 -10   4   7      111.74      121.93      4.16 o 
  -8   4   7      244.25      228.18      5.57 o 
  -6   4   7     2480.66     2463.59     25.87 o 
  -4   4   7     2367.70     2322.42     20.84 o 
  -2   4   7     1047.03      945.28     10.22 o 
   0   4   7     1095.38     1028.03     10.49 o 
   2   4   7      206.56      217.24      3.43 o 
   4   4   7      268.33      248.34      4.76 o 
   6   4   7        5.83        7.94      2.43 o 
   8   4   7       18.05       14.28      3.80 o 
  10   4   7      314.44      284.18      7.55 o 
  12   4   7      111.66      106.54      5.66 o 
  14   4   7        0.11        0.52      1.91 o 
  16   4   7      247.99      267.77      7.07 o 
 -19   5   7        6.64        8.52      2.42 o 
 -17   5   7        1.79        1.39      1.84 o 
 -15   5   7        0.02       -1.38      1.62 o 
 -13   5   7      157.51      145.27      5.01 o 
 -11   5   7      236.03      240.36      6.13 o 
  -9   5   7      909.89      843.38     12.03 o 
  -7   5   7        1.28        0.91      1.34 o 
  -5   5   7      109.16       90.04      3.11 o 
  -3   5   7     3444.88     3314.96     28.50 o 
  -1   5   7     1145.18     1162.15     13.13 o 
   1   5   7     1159.36     1151.75     13.59 o 
   3   5   7      107.51       98.10      3.45 o 
   5   5   7      254.81      255.03      5.62 o 
   7   5   7      242.95      271.94      5.99 o 
   9   5   7        0.69       -0.80      1.42 o 
  11   5   7       20.55       14.14      2.27 o 
  13   5   7       31.11       24.56      2.73 o 
  15   5   7       17.60       27.87      3.70 o 
 -16   6   7       18.87       21.26      2.87 o 
 -14   6   7      208.74      204.62      6.20 o 
 -12   6   7      166.99      148.17      5.17 o 
 -10   6   7       28.92       30.03      2.77 o 
  -8   6   7        0.01        1.19      1.51 o 
  -6   6   7      642.84      643.54     11.68 o 
  -4   6   7      123.70      116.95      3.38 o 
  -2   6   7       22.25       17.18      1.61 o 
   0   6   7       86.86       73.84      3.24 o 
   2   6   7     2653.44     2652.58     32.70 o 
   4   6   7       30.40       24.18      6.63 o 
   6   6   7      193.07      190.59      5.10 o 
   8   6   7       26.49       23.79      3.13 o 
  10   6   7      265.92      223.46      5.94 o 
  12   6   7       18.67       26.03      2.78 o 
  14   6   7       31.24       38.11      4.04 o 
 -15   7   7       20.71       16.19      2.78 o 
 -13   7   7      289.82      301.98      9.20 o 
 -11   7   7       60.75       55.23      3.77 o 
  -9   7   7       27.92       32.90      3.01 o 
  -7   7   7      476.71      457.62      8.67 o 
  -5   7   7       48.76       41.78      2.73 o 
  -3   7   7      115.93      113.88      3.27 o 
  -1   7   7      364.62      375.79      7.73 o 
   1   7   7      219.24      218.90      4.72 o 
   3   7   7        4.01        0.30      2.41 o 
   5   7   7       22.05       16.09      4.12 o 
   7   7   7      173.04      169.56      7.97 o 
   9   7   7       60.20       61.04      5.65 o 
  11   7   7        0.02        0.23      2.53 o 
  13   7   7       50.98       30.62      6.86 o 
 -14   8   7      133.39      135.57      5.78 o 
 -12   8   7      605.15      618.47     17.55 o 
 -10   8   7       12.10        5.97      2.70 o 
  -8   8   7      169.37      156.96      4.76 o 
  -6   8   7      123.02      120.81      4.19 o 
  -4   8   7      193.06      171.83      4.73 o 
  -2   8   7      206.62      183.87      5.23 o 
   0   8   7       60.56       61.58      4.10 o 
   2   8   7      376.91      365.60     11.32 o 
   4   8   7      746.78      704.10     15.51 o 
   6   8   7       91.41       91.44      5.34 o 
   8   8   7      267.37      254.91     10.00 o 
  10   8   7      172.51      177.65      8.73 o 
  -9   9   7        0.30       -0.07      1.79 o 
  -7   9   7       10.63        8.63      1.97 o 
  -5   9   7        7.51       10.19      2.09 o 
  -3   9   7       40.73       32.48      3.06 o 
  -1   9   7        0.00       -1.51      1.51 o 
   1   9   7       93.18       82.45      6.30 o 
   3   9   7      354.99      373.81     13.03 o 
   5   9   7        1.51        4.03      2.73 o 
   7   9   7       63.49       67.24      4.91 o 
  -4  10   7       43.63       53.14      4.55 o 
  -2  10   7       77.41       77.98      5.19 o 
   0  10   7       35.21       43.42      7.31 o 
 -20   0   8     1394.70     1499.29     37.94 o 
 -18   0   8     1016.12      956.69     20.18 o 
 -16   0   8       81.73       77.97      5.97 o 
 -14   0   8     3578.62     3451.32     49.93 o 
 -12   0   8       63.32       93.03      5.65 o 
 -10   0   8      109.45      114.32      4.23 o 
  -8   0   8       59.46       61.09      3.29 o 
  -6   0   8      860.37      962.13     11.84 o 
  -4   0   8      182.01      222.64      7.31 o 
  -2   0   8       13.15       29.90      2.21 o 
   0   0   8        5.05        0.25      1.05 o 
   2   0   8       32.30       44.94      3.84 o 
   4   0   8      971.93      992.33     29.48 o 
   6   0   8     2023.66     1912.46     30.30 o 
   8   0   8      103.78      124.99      5.97 o 
  10   0   8     2126.17     1881.63     51.88 o 
  12   0   8      967.39     1048.62     20.94 o 
  14   0   8     1090.30     1088.23     22.05 o 
  16   0   8       13.94       19.68      5.03 o 
 -21   1   8        0.00       -1.23      3.06 o 
 -19   1   8      671.59      701.15     11.92 o 
 -17   1   8       21.28       19.17      2.55 o 
 -15   1   8        8.53        6.01      1.98 o 
 -13   1   8      722.49      752.61     11.29 o 
 -11   1   8       29.14       23.92      3.21 o 
  -9   1   8      557.31      583.51      8.38 o 
  -7   1   8      154.68      142.69      3.54 o 
  -5   1   8       93.36       83.80      1.89 o 
  -3   1   8      154.21      201.36      3.41 o 
  -1   1   8       57.67       44.70      1.79 o 
   1   1   8      415.70      370.40      4.66 o 
   3   1   8       58.39       58.64      6.39 o 
   5   1   8      478.72      447.53      7.80 o 
   7   1   8     1222.06     1148.97     17.68 o 
   9   1   8      590.76      549.44      9.40 o 
  11   1   8      684.13      683.44     11.12 o 
  13   1   8        1.05        3.93      1.88 o 
  15   1   8      256.62      261.32      7.59 o 
  17   1   8      222.81      259.99      6.51 o 
 -20   2   8       13.99       11.94      2.96 o 
 -18   2   8        0.02       -1.92      1.92 o 
 -16   2   8      307.42      306.53      6.27 o 
 -14   2   8      209.17      198.30      4.84 o 
 -12   2   8       88.73       95.85      3.72 o 
 -10   2   8     3145.15     3100.19     25.36 o 
  -8   2   8     1041.26     1084.78      9.81 o 
  -6   2   8        1.53        4.32      2.86 o 
  -4   2   8       13.40       16.13      1.52 o 
  -2   2   8        8.92        7.53      1.19 o 
   0   2   8        4.69        9.63      1.11 o 
   2   2   8       94.35      100.01      2.62 o 
   4   2   8      718.74      680.15     11.83 o 
   6   2   8     2693.94     2535.92     27.04 o 
   8   2   8        0.60        1.40      2.05 o 
  10   2   8       11.51       11.76      2.24 o 
  12   2   8       68.06       61.96      3.87 o 
  14   2   8        1.62        1.65      1.93 o 
  16   2   8       92.13       99.22      4.67 o 
 -19   3   8        2.26        3.53      2.45 o 
 -17   3   8        0.00        0.36      2.13 o 
 -15   3   8      399.83      404.33      9.74 o 
 -13   3   8      176.61      183.03      5.40 o 
 -11   3   8       55.85       48.18      2.72 o 
  -9   3   8     2175.38     2097.48     18.17 o 
  -7   3   8      108.16      127.63      3.47 o 
  -5   3   8     3911.69     3712.56     26.53 o 
  -3   3   8      375.02      348.05      5.35 o 
  -1   3   8       21.32       20.93      1.87 o 
   1   3   8     1858.31     1833.60     15.73 o 
   3   3   8     1717.19     1613.37     14.22 o 
   5   3   8     1027.23     1029.05     13.73 o 
   7   3   8      214.14      199.49      5.81 o 
   9   3   8       51.88       37.37      3.06 o 
  11   3   8        3.11        5.38      1.85 o 
  13   3   8       67.40       70.92      4.27 o 
  15   3   8      202.48      229.46      6.66 o 
 -18   4   8       18.86       14.29      3.02 o 
 -16   4   8       10.99       10.17      2.34 o 
 -14   4   8        5.00        3.43      1.83 o 
 -12   4   8      212.17      214.66      5.88 o 
 -10   4   8       10.86       11.67      1.97 o 
  -8   4   8     1117.89     1054.43     13.84 o 
  -6   4   8        3.13        1.52      1.42 o 
  -4   4   8     2501.09     2508.66     20.72 o 
  -2   4   8      625.81      611.81      8.55 o 
   0   4   8     3265.78     3209.33     25.60 o 
   2   4   8      602.25      622.86      8.47 o 
   4   4   8       54.85       41.94      2.48 o 
   6   4   8        4.42        5.10      1.74 o 
   8   4   8      864.31      797.38     16.69 o 
  10   4   8       26.46       25.99      3.14 o 
  12   4   8        2.89        2.53      1.88 o 
  14   4   8       57.33       61.12      5.81 o 
 -17   5   8      224.69      227.42      6.83 o 
 -15   5   8       25.05       23.32      2.82 o 
 -13   5   8      133.58      119.02      4.82 o 
 -11   5   8        0.33        0.99      1.62 o 
  -9   5   8      210.86      200.03      5.58 o 
  -7   5   8      552.99      542.70     20.58 o 
  -5   5   8       19.81       22.36      2.29 o 
  -3   5   8     1280.07     1271.66     13.50 o 
  -1   5   8     1690.49     1701.21     17.81 o 
   1   5   8      141.43      125.46      4.30 o 
   3   5   8      214.28      221.32      4.58 o 
   5   5   8        1.96        4.11      1.92 o 
   7   5   8       55.84       49.94      5.31 o 
   9   5   8       17.03       18.40      2.44 o 
  11   5   8      312.28      306.28      8.44 o 
  13   5   8       87.12       88.21      6.14 o 
 -16   6   8        0.32       -0.95      1.95 o 
 -14   6   8      153.91      146.15      5.41 o 
 -12   6   8      158.70      172.70      5.69 o 
 -10   6   8      102.31      113.91      4.76 o 
  -8   6   8       79.07       74.77      4.04 o 
  -6   6   8      265.71      269.10      6.46 o 
  -4   6   8       43.11       42.25      2.96 o 
  -2   6   8       95.98      101.07      4.58 o 
   0   6   8      261.56      275.16     11.31 o 
   2   6   8        4.65        3.42      1.75 o 
   4   6   8     1128.18     1120.39     17.00 o 
   6   6   8       23.58       24.72      5.26 o 
   8   6   8        9.23       12.32      2.57 o 
  10   6   8      238.06      247.27      6.60 o 
  12   6   8      197.42      219.06      6.50 o 
 -15   7   8       18.09       16.73      2.79 o 
 -13   7   8      175.63      214.06      6.65 o 
 -11   7   8      632.96      680.58     11.85 o 
  -9   7   8      272.63      279.71      7.02 o 
  -7   7   8       37.01       41.92      4.91 o 
  -5   7   8        8.40        5.48      1.73 o 
  -3   7   8      255.30      254.83      6.03 o 
  -1   7   8      139.68      130.94      4.38 o 
   1   7   8      263.74      269.75      7.12 o 
   3   7   8      140.06      150.77      6.62 o 
   5   7   8     1197.04     1189.41     18.33 o 
   7   7   8      289.76      224.21     15.54 o 
   9   7   8       20.39       20.34      4.03 o 
  11   7   8      185.08      192.21     18.51 o 
 -12   8   8       11.39       11.44      2.64 o 
 -10   8   8       21.16       22.46      2.96 o 
  -8   8   8        6.17        9.91      2.80 o 
  -6   8   8       98.45      117.64      4.96 o 
  -4   8   8        4.95        5.26      1.67 o 
  -2   8   8        3.97        6.53      2.28 o 
   0   8   8      137.43      120.25      4.40 o 
   2   8   8       95.91       81.27      4.92 o 
   4   8   8       33.18       22.17      5.71 o 
   6   8   8        0.29        1.83      2.73 o 
   8   8   8       32.94       35.13      6.40 o 
  -7   9   8      187.40      224.84      7.17 o 
  -5   9   8        0.25       -1.01      1.64 o 
  -3   9   8      388.62      423.56     10.19 o 
  -1   9   8       42.53       39.48      3.94 o 
   1   9   8        0.70       -1.02      2.01 o 
   3   9   8       59.05       67.19      5.82 o 
   5   9   8       36.80       32.15      4.56 o 
 -19   1   9        8.12        7.62      2.48 o 
 -17   1   9      124.89      114.01      6.00 o 
 -15   1   9      252.91      255.49      6.50 o 
 -13   1   9      104.55      100.07      4.39 o 
 -11   1   9     2111.73     2068.94     23.29 o 
  -9   1   9      209.36      202.08      4.60 o 
  -7   1   9      276.33      230.70      3.59 o 
  -5   1   9      430.20      502.33      5.95 o 
  -3   1   9      970.24      938.57     10.41 o 
  -1   1   9       18.92       19.45      1.80 o 
   1   1   9     1847.62     1652.70     18.85 o 
   3   1   9      862.15      854.09     11.94 o 
   5   1   9       11.92       12.94      1.99 o 
   7   1   9       72.66       63.31      3.89 o 
   9   1   9      270.72      283.31      6.79 o 
  11   1   9       15.05       19.51      2.55 o 
  13   1   9       29.86       27.34      3.01 o 
  15   1   9        0.16        2.19      2.16 o 
 -18   2   9       10.93       10.31      2.96 o 
 -16   2   9      182.28      186.13      6.93 o 
 -14   2   9       92.94       93.44      3.85 o 
 -12   2   9      359.18      367.75      6.56 o 
 -10   2   9       56.41       55.24      3.42 o 
  -8   2   9       84.49       94.07      2.95 o 
  -6   2   9      421.04      373.50      4.67 o 
  -4   2   9      361.52      318.26      4.72 o 
  -2   2   9      318.01      304.12      4.55 o 
   0   2   9       23.21       28.83      1.73 o 
   2   2   9       28.65       13.16      1.83 o 
   4   2   9      515.97      505.78      8.81 o 
   6   2   9      107.57       85.72      5.67 o 
   8   2   9      703.35      686.54     11.15 o 
  10   2   9       15.19       16.62      2.34 o 
  12   2   9      158.52      151.27      6.73 o 
  14   2   9      327.47      358.70      8.48 o 
 -19   3   9        1.55       -0.86      2.35 o 
 -17   3   9        0.80        2.74      2.48 o 
 -15   3   9       37.10       37.50      3.86 o 
 -13   3   9        5.59        1.51      1.93 o 
 -11   3   9       71.12       71.95      3.97 o 
  -9   3   9      149.03      170.21      4.87 o 
  -7   3   9     2796.16     2762.43     25.11 o 
  -5   3   9       25.57       21.26      1.59 o 
  -3   3   9      858.30      864.71      9.14 o 
  -1   3   9        1.44        1.18      1.13 o 
   1   3   9       10.13        9.12      1.76 o 
   3   3   9     1541.83     1463.60     20.83 o 
   5   3   9        1.15        3.20      1.60 o 
   7   3   9       37.20       36.04      2.99 o 
   9   3   9       88.95       71.31      4.16 o 
  11   3   9      282.06      285.91      7.24 o 
  13   3   9       83.80       98.57      5.87 o 
  15   3   9      209.54      246.42      7.20 o 
 -18   4   9      110.59      106.62      6.32 o 
 -16   4   9       19.43       25.87      3.56 o 
 -14   4   9       90.91       93.16      4.84 o 
 -12   4   9       82.95       84.50      4.43 o 
 -10   4   9      535.25      518.49      9.33 o 
  -8   4   9      203.75      203.50      5.50 o 
  -6   4   9      498.77      474.21      9.86 o 
  -4   4   9      188.22      182.57      3.84 o 
  -2   4   9      163.64      141.97      4.51 o 
   0   4   9     1893.52     1848.19     16.48 o 
   2   4   9       46.78       35.10      2.90 o 
   4   4   9      788.58      731.33     11.44 o 
   6   4   9      446.40      407.68      8.32 o 
   8   4   9      196.67      184.08      5.71 o 
  10   4   9        0.50       -1.23      1.85 o 
  12   4   9       33.86       53.22      4.47 o 
  14   4   9        2.48        4.49      2.16 o 
 -17   5   9      151.18      162.91      6.07 o 
 -15   5   9       22.07       27.14      3.19 o 
 -13   5   9       78.54       85.72      5.41 o 
 -11   5   9      642.61      611.95     10.75 o 
  -9   5   9       69.66       71.36      4.02 o 
  -7   5   9      199.27      172.30      5.17 o 
  -5   5   9      481.11      478.59      8.63 o 
  -3   5   9      235.24      238.76      5.41 o 
  -1   5   9     1153.94     1154.16     15.73 o 
   1   5   9       77.81       85.13      3.52 o 
   3   5   9        0.03       -0.61      1.85 o 
   5   5   9       41.29       41.73      3.85 o 
   7   5   9        5.22       -1.66      1.66 o 
   9   5   9        4.90        2.39      2.19 o 
  11   5   9      128.81      127.50      5.19 o 
  13   5   9       20.46       31.37      3.36 o 
 -14   6   9      321.28      355.38      8.64 o 
 -12   6   9      124.72      138.04      5.35 o 
 -10   6   9      155.20      169.35      5.57 o 
  -8   6   9       75.40       67.36      4.29 o 
  -6   6   9     1394.23     1385.57     18.08 o 
  -4   6   9       49.18       57.20      3.60 o 
  -2   6   9       30.51       28.03      2.46 o 
   0   6   9        7.13        7.45      2.51 o 
   2   6   9      693.70      686.02     12.48 o 
   4   6   9      109.34      116.10      6.76 o 
   6   6   9       28.08       32.23      4.35 o 
   8   6   9      332.82      337.15      9.31 o 
  10   6   9        3.34       -1.98      1.98 o 
 -13   7   9       61.27       56.25      4.21 o 
 -11   7   9       32.31       33.94      4.77 o 
  -9   7   9       15.54       29.51      3.13 o 
  -7   7   9        1.34        2.80      1.91 o 
  -5   7   9       29.29       28.32      2.79 o 
  -3   7   9      211.20      198.15      6.55 o 
  -1   7   9       42.43       40.92      3.05 o 
   1   7   9       48.34       58.17      3.46 o 
   3   7   9       17.67       21.11      3.84 o 
   5   7   9      473.62      483.33     18.05 o 
   7   7   9      139.40      132.09      7.55 o 
   9   7   9        5.84        4.80      3.23 o 
 -10   8   9      109.24      122.28      5.81 o 
  -8   8   9      251.45      278.91      6.60 o 
  -6   8   9      157.66      159.33      4.96 o 
  -4   8   9       94.12      126.28      5.60 o 
  -2   8   9        0.01        2.02      2.01 o 
   0   8   9        9.20       11.45      2.16 o 
   2   8   9       52.98       46.29      4.04 o 
   4   8   9      156.93      145.27      7.87 o 
   6   8   9      350.54      400.52     19.88 o 
  -3   9   9        1.32        2.44      2.37 o 
  -1   9   9       10.60       12.64      4.67 o 
 -18   0  10      321.40      308.78     11.12 o 
 -16   0  10        5.66        6.31      3.38 o 
 -14   0  10     4466.89     4392.87     62.52 o 
 -12   0  10      298.74      295.15     10.06 o 
 -10   0  10      256.47      247.70      8.88 o 
  -8   0  10      387.61      404.61      8.76 o 
  -6   0  10       58.87       62.46      3.68 o 
  -4   0  10      204.32      121.18      4.09 o 
  -2   0  10      221.22      160.48      6.44 o 
   0   0  10      353.37      240.58      8.06 o 
   2   0  10      578.49      573.13     15.77 o 
   4   0  10     1041.48      928.59     26.97 o 
   6   0  10      937.33      852.83     21.25 o 
   8   0  10       50.63       70.70      5.79 o 
  10   0  10      300.14      315.52     10.79 o 
  12   0  10      754.23      879.35     20.15 o 
  14   0  10        3.12        9.14      3.51 o 
 -17   1  10      281.49      296.97      7.58 o 
 -15   1  10      193.06      189.58      6.73 o 
 -13   1  10       52.80       59.26      3.85 o 
 -11   1  10      596.43      572.30     11.88 o 
  -9   1  10      152.11      166.42      6.30 o 
  -7   1  10       94.34       95.87      2.86 o 
  -5   1  10      293.66      237.18      4.77 o 
  -3   1  10       65.81       71.90      2.82 o 
  -1   1  10        8.99        1.71      1.37 o 
   1   1  10      340.47      294.95      6.44 o 
   3   1  10        3.16       -0.09      1.53 o 
   5   1  10      329.67      308.71      7.01 o 
   7   1  10       80.13       83.37      4.32 o 
   9   1  10       17.33       13.50      2.27 o 
  11   1  10        4.71        7.62      2.22 o 
  13   1  10      182.65      192.93      6.32 o 
 -18   2  10       15.68       17.59      4.04 o 
 -16   2  10      380.17      368.23      9.92 o 
 -14   2  10        2.62        4.57      2.45 o 
 -12   2  10       21.51       28.45      2.47 o 
 -10   2  10     1782.86     1730.53     16.53 o 
  -8   2  10      154.33      165.13      4.41 o 
  -6   2  10      160.49      150.72      3.05 o 
  -4   2  10       14.07       12.92      1.40 o 
  -2   2  10       18.28       14.31      1.65 o 
   0   2  10        6.06       -0.10      1.42 o 
   2   2  10       74.80       54.53      6.86 o 
   4   2  10      877.40      747.80     11.94 o 
   6   2  10      423.81      408.72      8.38 o 
   8   2  10      287.03      267.37      6.89 o 
  10   2  10       37.79       34.54      3.31 o 
  12   2  10       54.17       49.10      3.94 o 
  14   2  10      143.23      150.25      5.97 o 
 -17   3  10      146.40      136.84      6.63 o 
 -15   3  10       19.99       17.25      3.14 o 
 -13   3  10      616.30      613.71     14.94 o 
 -11   3  10       77.61       69.65      3.98 o 
  -9   3  10        8.24        7.74      2.04 o 
  -7   3  10       41.66       50.29      2.59 o 
  -5   3  10      257.56      262.49      4.44 o 
  -3   3  10       11.69       10.21      1.40 o 
  -1   3  10      424.45      392.98      7.67 o 
   1   3  10      352.49      349.16      7.26 o 
   3   3  10      264.64      226.93      5.97 o 
   5   3  10      102.12      111.30      5.01 o 
   7   3  10       32.18       26.69      2.82 o 
   9   3  10      256.96      233.88      6.73 o 
  11   3  10       63.33       72.13      4.50 o 
  13   3  10        3.93        6.23      2.34 o 
 -16   4  10       85.13       86.92      8.74 o 
 -14   4  10       84.11       82.19      4.67 o 
 -12   4  10       64.08       62.56      4.02 o 
 -10   4  10      157.57      139.74      5.54 o 
  -8   4  10      912.32      889.06     12.95 o 
  -6   4  10       46.63       39.83      2.93 o 
  -4   4  10       24.86       33.71      2.21 o 
  -2   4  10      330.08      317.73      6.50 o 
   0   4  10      911.33      891.90     13.71 o 
   2   4  10       78.29       69.35      3.91 o 
   4   4  10       90.97       97.52      4.59 o 
   6   4  10        8.94        8.62      2.16 o 
   8   4  10      501.17      451.98     11.04 o 
  10   4  10       38.98       55.91      4.15 o 
  12   4  10      153.98      158.28      6.77 o 
 -15   5  10       42.90       67.07      4.54 o 
 -13   5  10        7.02        7.02      2.36 o 
 -11   5  10        7.61       13.44      2.57 o 
  -9   5  10       28.03       27.09      2.82 o 
  -7   5  10      104.81      115.25      5.48 o 
  -5   5  10      459.60      468.93      8.76 o 
  -3   5  10      936.12      918.88     13.79 o 
  -1   5  10        2.13        2.81      1.61 o 
   1   5  10       32.68       31.25      4.03 o 
   3   5  10        0.00        0.91      1.92 o 
   5   5  10       35.04       28.84      3.41 o 
   7   5  10        0.63        2.60      2.15 o 
   9   5  10        6.61       13.34      2.98 o 
  11   5  10      206.84      239.28      7.12 o 
 -12   6  10      319.74      355.90      8.54 o 
 -10   6  10      204.76      231.97      6.76 o 
  -8   6  10      106.99      107.32      5.28 o 
  -6   6  10        0.15        0.84      1.76 o 
  -4   6  10       10.98       13.54      3.49 o 
  -2   6  10      758.84      757.30     13.21 o 
   0   6  10      172.90      187.34      8.68 o 
   2   6  10      382.55      420.71     12.29 o 
   4   6  10       46.63       31.42      4.35 o 
   6   6  10       28.52       34.74      4.68 o 
   8   6  10        7.92        6.65      2.69 o 
 -11   7  10      695.38      813.37     15.37 o 
  -9   7  10      232.52      229.45     10.49 o 
  -7   7  10      992.26     1068.85     15.65 o 
  -5   7  10      365.08      360.04      9.19 o 
  -3   7  10      109.91      114.88      5.39 o 
  -1   7  10      123.52      144.31      5.73 o 
   1   7  10      166.74      181.38      6.85 o 
   3   7  10      786.50      774.05     18.41 o 
   5   7  10      136.59      118.07      8.00 o 
  -6   8  10        9.36       25.42      3.43 o 
  -4   8  10      164.51      171.06      8.11 o 
  -2   8  10      126.52      129.25      5.97 o 
   0   8  10        0.88        2.74      4.11 o 
   2   8  10      172.93      182.57      7.32 o 
 -17   1  11      723.30      773.50     15.29 o 
 -15   1  11        2.23        2.64      1.97 o 
 -13   1  11        0.32        2.29      1.83 o 
 -11   1  11      211.46      211.36      5.28 o 
  -9   1  11        0.63        3.08      1.57 o 
  -7   1  11       10.58        2.88      1.66 o 
  -5   1  11        0.05       -0.58      1.09 o 
  -3   1  11      306.29      244.12     10.16 o 
  -1   1  11      162.49      148.15      5.63 o 
   1   1  11     1021.00      887.35     12.98 o 
   3   1  11       91.93       87.77      4.45 o 
   5   1  11      121.62      131.66     10.36 o 
   7   1  11       14.15       16.37      2.50 o 
   9   1  11      427.48      472.24      9.74 o 
  11   1  11       21.60       21.25      3.00 o 
 -16   2  11       61.15       65.04      5.26 o 
 -14   2  11      186.26      186.19      7.09 o 
 -12   2  11      103.06      116.53      6.22 o 
 -10   2  11       37.65       38.12      2.72 o 
  -8   2  11        1.12        0.63      1.49 o 
  -6   2  11      326.38      332.58      6.38 o 
  -4   2  11       66.55       56.85      3.34 o 
  -2   2  11       44.69       33.64      2.79 o 
   0   2  11       45.73       39.66      3.34 o 
   2   2  11      148.39      135.31      4.72 o 
   4   2  11       49.83       49.51      3.61 o 
   6   2  11      232.53      223.15      6.44 o 
   8   2  11       29.48       34.09      3.36 o 
  10   2  11        1.60        1.85      1.99 o 
  12   2  11       28.40       33.94      3.51 o 
 -15   3  11        7.97        7.62      2.81 o 
 -13   3  11       64.14       73.42      5.16 o 
 -11   3  11       94.75       96.79      4.77 o 
  -9   3  11      174.63      184.42      5.02 o 
  -7   3  11      321.68      310.95      6.27 o 
  -5   3  11        0.57       -0.33      1.31 o 
  -3   3  11       81.41       62.40      3.56 o 
  -1   3  11      718.53      643.23     10.58 o 
   1   3  11      128.14      126.82      5.74 o 
   3   3  11       65.57       69.62      4.02 o 
   5   3  11       76.94       54.79      3.79 o 
   7   3  11        0.84        2.66      1.99 o 
   9   3  11      100.77      107.39      5.88 o 
  11   3  11       71.13       78.84      5.54 o 
 -14   4  11       23.38       27.30      3.76 o 
 -12   4  11       24.06       24.44      2.96 o 
 -10   4  11      217.35      223.46      8.18 o 
  -8   4  11      165.43      147.25      4.58 o 
  -6   4  11       54.87       69.26      3.92 o 
  -4   4  11      206.62      205.28      5.59 o 
  -2   4  11       16.07       24.28      2.94 o 
   0   4  11      328.53      316.94      7.34 o 
   2   4  11      563.79      542.20     10.00 o 
   4   4  11        0.33        0.79      1.76 o 
   6   4  11       15.79       16.07      2.57 o 
   8   4  11       22.02       33.02      3.43 o 
  10   4  11       42.14       59.00      4.42 o 
 -13   5  11      250.59      289.72      7.81 o 
 -11   5  11       47.95       56.75      4.03 o 
  -9   5  11        5.44        9.71      2.40 o 
  -7   5  11       42.39       38.96      3.22 o 
  -5   5  11      602.87      645.58     10.85 o 
  -3   5  11      294.78      287.93     10.97 o 
  -1   5  11      457.96      499.87     11.05 o 
   1   5  11       19.62       25.44      3.41 o 
   3   5  11      134.19      137.75      5.24 o 
   5   5  11       50.15       50.69      4.47 o 
   7   5  11        0.49        5.50      2.54 o 
 -10   6  11      289.65      326.88     14.12 o 
  -8   6  11       34.90       45.33      3.77 o 
  -6   6  11      716.74      772.89     14.22 o 
  -4   6  11       62.97       68.79      4.63 o 
  -2   6  11        7.14        3.32      3.06 o 
   0   6  11      465.51      535.05     14.49 o 
   2   6  11      158.82      165.01      8.20 o 
   4   6  11        3.67        3.44      3.06 o 
   6   6  11       37.64       39.31      6.86 o 
  -7   7  11      154.23      170.26      6.47 o 
  -5   7  11        1.56        0.82      2.28 o 
  -3   7  11        0.64        1.42      2.86 o 
  -1   7  11        0.59       -1.53      2.74 o 
   1   7  11       28.56       33.10      5.45 o 
   3   7  11       72.01       92.67      7.25 o 
 -14   0  12     1712.43     1832.38     33.37 o 
 -12   0  12      152.87      167.29      8.40 o 
 -10   0  12       12.44        7.73      2.40 o 
  -8   0  12      260.15      243.61     13.25 o 
  -6   0  12      150.70      170.44      6.04 o 
  -4   0  12       16.65        7.31      2.59 o 
  -2   0  12      969.58      861.42     18.21 o 
   0   0  12        5.55       -2.07      2.08 o 
   2   0  12      424.47      370.32     11.44 o 
   4   0  12      348.72      336.68     23.54 o 
   6   0  12       81.48      114.48      7.76 o 
   8   0  12      180.48      222.99     12.80 o 
  10   0  12      102.27      120.56      8.24 o 
 -15   1  12       25.66       27.56      4.23 o 
 -13   1  12       46.28       53.29      3.54 o 
 -11   1  12       67.69       61.42      4.02 o 
  -9   1  12       10.50        8.73      2.18 o 
  -7   1  12       20.72       26.55      3.29 o 
  -5   1  12      371.63      307.94      5.78 o 
  -3   1  12      105.41       91.41      4.32 o 
  -1   1  12        0.70        1.42      1.65 o 
   1   1  12       13.63       14.83      2.34 o 
   3   1  12      161.86      157.63      5.46 o 
   5   1  12      121.92      121.30      9.37 o 
   7   1  12      263.03      290.08      7.64 o 
   9   1  12       54.62       67.01      4.55 o 
 -14   2  12        1.28       -0.84      2.42 o 
 -12   2  12      108.37      115.16     10.99 o 
 -10   2  12      602.17      593.34     12.29 o 
  -8   2  12        4.28        3.97      1.85 o 
  -6   2  12      173.05      173.42      6.40 o 
  -4   2  12      230.93      241.66      5.82 o 
  -2   2  12       44.21       34.56      3.01 o 
   0   2  12      118.73      136.34      5.00 o 
   2   2  12      124.76      161.42      5.42 o 
   4   2  12       32.90       63.27      4.13 o 
   6   2  12      105.42      115.68      5.23 o 
   8   2  12       43.09       42.59      4.09 o 
 -13   3  12       35.86       34.74      4.23 o 
 -11   3  12      506.83      534.82     12.17 o 
  -9   3  12        4.48        7.41      2.17 o 
  -7   3  12      106.89      130.57     22.40 o 
  -5   3  12      113.35      109.59      7.31 o 
  -3   3  12      177.09      170.04      5.35 o 
  -1   3  12        2.10       -0.18      1.70 o 
   1   3  12       49.69       47.61      3.62 o 
   3   3  12       53.41       62.99      4.17 o 
   5   3  12        1.60        0.91      1.91 o 
   7   3  12       92.96       98.07      5.33 o 
 -12   4  12       54.22       47.25      4.63 o 
 -10   4  12      212.46      227.48      6.00 o 
  -8   4  12        2.64        2.86      1.93 o 
  -6   4  12       53.99       78.58      6.94 o 
  -4   4  12       34.43       31.14      4.85 o 
  -2   4  12      737.43      842.78     15.20 o 
   0   4  12       85.31       84.82      4.55 o 
   2   4  12        4.55        1.94      2.06 o 
   4   4  12        0.09       -0.27      1.89 o 
   6   4  12        0.01        0.48      1.95 o 
  -9   5  12      234.18      243.85      8.53 o 
  -7   5  12        9.44       15.24      2.57 o 
  -5   5  12       23.05       28.21      4.82 o 
  -3   5  12       11.53       11.88      3.88 o 
  -1   5  12       79.33       94.86      5.82 o 
   1   5  12        8.23        9.10      2.81 o 
   3   5  12       81.90       88.24      5.07 o 
   5   5  12        0.39        0.29      2.28 o 
  -6   6  12       39.74       41.58      4.39 o 
  -4   6  12      222.36      226.03     10.33 o 
  -2   6  12       63.10       71.33      7.11 o 
   0   6  12       18.98       27.79      4.82 o 
   2   6  12      140.95      167.09      8.65 o 
 -11   1  13        0.86        2.63      2.54 o 
  -9   1  13        4.46        3.18      3.06 o 
  -7   1  13       27.91       29.06      3.68 o 
  -5   1  13       66.77       57.09      4.06 o 
  -3   1  13      172.62      172.82      8.53 o 
  -1   1  13       73.31       85.25      4.60 o 
   1   1  13      443.05      428.55      9.18 o 
   3   1  13      175.57      162.99      8.11 o 
   5   1  13       58.49       77.02      4.71 o 
 -12   2  13       44.64       46.82      4.50 o 
 -10   2  13      186.95      257.78     15.54 o 
  -8   2  13      416.73      432.34     17.37 o 
  -6   2  13       82.17       78.50      5.42 o 
  -4   2  13      243.94      252.96      7.26 o 
  -2   2  13        5.37       11.47      2.34 o 
   0   2  13        1.35        2.83      2.04 o 
   2   2  13      393.67      446.52      9.54 o 
   4   2  13       47.22       45.98      3.82 o 
   6   2  13      211.65      239.66      7.30 o 
 -11   3  13       17.19       16.63      3.41 o 
  -9   3  13      141.00      159.50      8.56 o 
  -7   3  13       98.13      104.28      7.87 o 
  -5   3  13      342.32      356.15     12.59 o 
  -3   3  13       27.65       17.93      9.37 o 
  -1   3  13      137.61      127.47      5.35 o 
   1   3  13      418.47      429.15      9.35 o 
   3   3  13       64.30       91.75      5.18 o 
   5   3  13      198.93      231.03     10.56 o 
  -8   4  13       33.65       39.40     11.43 o 
  -6   4  13      222.35      289.53     11.79 o 
  -4   4  13      109.64      115.63      8.56 o 
  -2   4  13      520.43      540.38     37.25 o 
   0   4  13      253.24      271.95      7.47 o 
   2   4  13      100.83      115.12      7.98 o 
  -3   5  13        0.42       -1.73      3.06 o 
  -8   0  14        0.12        3.66      4.57 o 
  -6   0  14      110.74      110.15     11.88 o 
  -4   0  14      751.75      914.65     16.75 o 
  -2   0  14       41.43       26.72      7.08 o 
   0   0  14       10.39        8.23      3.56 o 
   2   0  14        5.04        1.64      3.06 o 
  -7   1  14       13.83       13.22      4.16 o 
  -5   1  14      130.44      123.34      5.70 o 
  -3   1  14      187.42      213.11      6.50 o 
  -1   1  14       18.24       22.59      2.96 o 
   1   1  14      177.82      205.68      6.78 o 
  -6   2  14      109.69       98.20      7.74 o 
  -4   2  14       15.12       14.31      3.32 o 
  -2   2  14       11.28        6.05      2.34 o 
   0   2  14       79.29      106.40      5.55 o 
                                                 
